# Supplementary material for: Academic pressure and academic procrastination: The mediating role of negative coping strategies
Source: PLoS One. 2025 Dec 19;20(12):e0338956. doi: 10.1371/journal.pone.0338956 (PMC12716715; doi:10.1371/journal.pone.0338956)
Supplement: S1 Data — (XLSX) [file pone.0338956.s001.xlsx]

## Sheet: 1
	Q1—Q7							Academic Procrastination																			Academic Stress																				Negative coping style
index	Q1	Q2	Q3	Q4	Q5	Q6	Q7	Q8_1	Q8_2	Q8_3	Q8_4	Q8_5	Q8_6	Q8_7	Q8_8	Q8_9	Q8_10	Q8_11	Q8_12	Q8_13	Q8_14	Q8_15	Q8_16	Q8_17	Q8_18	Q8_19	Q9_1	Q9_2	Q9_3	Q9_4	Q9_5	Q9_6	Q9_7	Q9_8	Q9_9	Q9_10	Q9_11	Q9_12	Q9_13	Q9_14	Q9_15	Q9_16	Q9_17	Q9_18	Q9_19	Q9_20	Q10_1	Q10_2	Q10_3
1	1	6	1	3	1	2	2	5	4	2	4	3	3	5	4	4	4	4	2	4	3	4	4	2	1	2	4	3	4	3	5	4	4	3	3	3	2	2	2	3	2	2	4	4	4	1	3	3	4
2	1	2	4	2	1	2	2	2	2	2	2	1	2	1	5	3	2	2	2	4	3	3	2	2	4	4	2	3	2	2	2	3	4	4	4	2	2	2	3	3	4	3	2	2	4	3	2	2	3
3	2	6	4	1	2	2	2	1	1	1	2	1	2	4	5	2	1	2	1	5	3	1	1	1	5	2	2	4	2	2	4	4	4	2	2	2	1	4	2	4	5	1	3	4	1	3	2	2	4
4	1	6	4	2	2	2	2	3	3	2	3	3	2	2	5	3	5	5	5	2	2	2	2	2	2	2	2	2	2	2	2	2	2	2	2	2	2	2	2	2	2	2	2	2	2	2	2	2	2
5	2	6	4	1	2	3	2	3	2	3	5	2	3	4	4	2	2	3	3	4	3	1	3	3	3	1	4	4	2	4	2	4	5	2	2	3	2	2	2	2	2	3	1	2	1	1	2	3	3
6	1	2	3	3	2	3	2	4	4	4	4	4	4	4	5	5	4	4	4	4	2	3	3	3	3	3	3	2	4	3	3	3	3	3	2	2	3	5	5	4	3	3	3	3	3	3	3	2	2
7	2	3	4	1	2	2	2	1	1	1	1	1	1	1	1	1	1	1	1	1	1	1	1	1	5	1	1	1	1	1	2	3	3	3	3	2	3	3	3	3	2	3	3	3	3	2	2	3	3
8	2	3	4	2	1	2	2	3	4	4	3	4	4	4	5	3	3	3	3	3	3	3	3	3	4	3	4	4	3	4	4	4	4	4	4	4	4	4	4	4	4	4	4	4	4	4	3	2	3
9	1	3	4	1	2	2	1	3	3	3	3	3	3	3	3	3	3	3	3	3	3	3	3	3	3	3	3	3	3	3	3	3	3	3	3	3	3	3	3	3	3	3	3	3	3	3	3	3	3
10	1	3	4	1	2	2	2	4	4	3	2	4	4	4	4	4	4	4	4	4	4	4	4	4	4	4	4	4	4	4	4	4	4	4	4	4	4	4	4	4	4	4	4	4	4	4	3	3	3
11	2	3	4	1	2	2	2	3	3	3	3	3	3	3	3	3	3	3	3	3	3	3	3	3	3	3	3	3	3	3	3	3	3	3	3	3	3	3	3	3	3	3	3	3	3	3	3	3	3
12	2	3	4	1	1	1	2	3	4	3	3	3	3	3	3	3	3	3	3	3	3	3	3	3	3	3	3	3	3	3	3	3	3	3	3	3	3	3	3	3	3	3	3	3	3	3	3	3	3
13	1	3	4	1	2	4	1	4	4	4	4	4	4	4	4	4	4	4	4	4	4	4	4	4	4	4	4	4	4	4	4	4	4	4	4	4	4	4	4	4	4	4	4	4	4	4	3	3	3
14	1	3	4	1	2	1	2	3	3	3	3	3	3	3	3	3	3	3	3	3	3	3	3	3	3	3	3	3	3	3	3	3	3	3	3	3	3	3	3	3	3	3	3	3	3	3	2	2	2
15	2	3	4	1	1	2	1	2	3	2	2	3	2	4	4	2	2	2	4	2	2	2	2	2	4	4	4	4	4	4	4	4	4	4	4	4	4	4	4	4	4	4	4	4	3	3	3	3	4
16	2	3	1	1	1	2	2	4	4	1	4	4	2	5	2	3	2	3	4	4	3	4	4	3	3	3	4	4	4	4	4	4	4	4	4	4	4	4	4	4	4	4	4	4	4	4	3	3	3
17	2	3	4	1	2	1	2	2	2	2	3	3	2	3	4	3	3	3	2	2	4	3	2	2	2	2	2	2	2	2	2	2	4	3	3	2	2	2	2	2	2	2	2	2	2	2	4	3	1
18	2	3	4	1	2	4	2	5	5	5	5	5	5	5	4	2	5	5	5	1	5	5	5	5	1	1	5	5	5	5	5	5	5	5	5	5	5	5	5	5	5	5	5	5	5	5	4	4	4
19	1	3	4	3	1	2	1	2	3	3	3	3	2	2	2	3	2	2	3	4	2	3	2	4	2	2	2	4	4	3	2	3	3	2	2	2	3	3	2	3	3	2	3	3	2	2	2	2	2
20	1	3	4	3	1	2	2	3	3	3	3	3	3	3	3	3	3	3	3	3	3	3	3	3	3	3	3	3	3	3	3	3	4	4	4	4	4	4	4	4	3	4	4	4	4	4	3	3	3
21	2	3	4	1	2	2	2	4	5	5	5	5	5	5	2	5	5	5	4	1	5	3	3	4	1	1	4	5	4	4	3	4	4	3	3	4	4	4	3	4	4	4	4	4	4	4	3	3	3
22	2	3	4	1	2	2	1	2	4	4	4	3	4	4	4	3	3	4	2	3	4	4	4	4	3	2	4	5	4	5	4	5	2	4	3	5	4	5	2	4	4	2	4	4	4	5	3	2	3
23	1	3	4	1	2	2	2	2	4	4	4	4	4	3	4	3	4	3	4	3	4	3	4	4	3	3	4	4	4	4	4	4	5	3	5	4	4	4	4	4	4	3	3	4	4	1	3	3	2
24	2	3	4	1	1	4	2	4	2	3	4	4	4	4	2	4	4	3	4	3	3	3	3	3	3	3	3	3	3	3	3	3	3	3	3	3	4	2	2	4	2	4	3	2	3	3	3	3	3
25	2	3	4	1	1	2	2	3	4	3	3	3	3	4	4	2	1	3	2	3	3	2	3	2	3	3	4	4	3	2	3	3	2	3	3	2	4	4	4	2	3	2	3	4	2	1	2	2	2
26	2	3	4	1	2	2	2	4	4	5	4	4	4	4	3	4	4	4	4	3	4	4	4	4	2	3	4	4	4	4	4	4	4	4	4	4	4	4	4	4	4	3	4	4	5	4	2	3	4
27	1	3	4	3	1	2	2	1	2	2	1	1	3	1	5	1	1	1	1	4	1	1	1	1	4	4	1	1	1	1	1	1	5	5	1	1	1	1	1	1	1	1	1	1	1	1	4	1	4
28	1	3	4	1	1	4	1	2	4	2	4	4	4	4	3	4	4	4	4	4	4	4	4	4	4	4	4	4	3	4	4	4	4	4	3	4	4	4	4	4	4	4	4	4	4	1	3	3	2
29	2	3	4	2	1	2	2	2	4	3	4	2	3	2	4	3	2	3	2	4	4	2	3	2	4	2	2	4	1	2	2	4	4	2	2	3	1	1	2	2	3	2	3	4	2	1	4	2	2
30	2	3	4	1	2	2	1	5	2	4	4	4	4	4	4	4	4	4	4	4	4	4	4	4	4	4	4	4	3	4	4	4	4	2	4	4	2	4	2	4	4	2	3	4	4	2	3	2	4
31	2	3	4	1	2	2	2	1	1	1	1	1	1	1	5	1	1	1	1	5	1	1	1	1	5	5	3	3	3	3	3	3	3	3	2	3	3	3	3	3	3	3	2	3	3	3	4	3	4
32	1	3	4	1	1	2	2	2	2	3	2	3	2	4	2	2	2	2	2	2	2	2	2	2	2	2	3	2	4	2	4	4	4	4	4	4	4	4	4	4	4	4	3	4	4	2	3	2	3
33	2	3	4	1	1	2	2	4	2	4	5	3	5	5	2	4	2	4	2	2	4	4	4	2	2	4	4	5	4	5	5	5	5	3	4	5	1	4	2	3	2	3	5	5	5	1	3	4	3
34	1	3	4	1	2	4	1	3	3	2	4	4	4	5	4	4	4	4	4	3	5	4	4	4	4	2	4	4	4	4	4	4	4	4	4	4	4	4	4	4	5	4	4	4	4	1	3	1	2
35	2	3	4	2	2	2	2	2	2	4	4	5	5	4	4	4	1	1	5	1	4	4	1	3	4	4	5	5	5	5	5	5	5	5	5	5	5	5	5	5	5	5	5	5	5	5	3	3	3
36	2	3	1	1	1	4	2	3	4	4	3	4	4	5	3	3	4	4	3	2	3	2	3	2	3	2	3	4	2	4	4	4	4	4	4	4	2	4	4	4	4	3	2	3	2	2	3	4	4
37	2	3	4	3	1	3	2	4	3	2	2	4	2	2	4	3	2	2	2	2	2	2	4	4	2	2	2	4	4	4	4	4	4	4	4	2	3	4	2	3	4	2	4	2	2	2	3	3	4
38	2	3	4	1	2	1	2	2	2	4	2	2	4	1	5	2	2	2	2	3	4	2	3	2	2	3	4	4	4	4	4	4	4	2	2	4	2	4	2	3	4	2	4	4	4	1	3	4	4
39	2	3	4	1	2	4	2	2	4	2	4	4	4	4	4	3	2	4	4	3	4	4	4	3	2	2	4	4	2	4	4	4	4	4	3	4	4	4	4	4	4	2	2	4	4	4	2	2	2
40	2	3	4	2	2	2	2	3	4	2	4	3	4	2	4	3	3	3	3	2	3	5	2	4	2	3	3	4	2	4	4	4	4	4	4	4	4	4	3	4	3	4	4	4	3	1	3	4	3
41	2	3	4	1	2	2	2	1	2	3	4	1	3	4	4	3	1	3	1	5	4	2	2	1	4	2	5	5	3	5	5	5	5	5	5	5	5	5	3	3	5	4	3	4	3	1	3	1	2
42	2	3	4	1	2	1	2	2	4	3	4	2	2	3	4	3	3	3	2	4	4	3	2	2	3	3	3	4	4	4	4	4	4	4	4	4	4	4	4	4	4	4	4	4	4	4	3	2	3
43	2	3	4	3	1	2	2	3	2	2	2	2	2	2	4	2	2	2	2	4	2	2	2	2	4	4	3	3	3	4	4	4	4	4	3	4	4	4	2	3	4	3	3	3	3	3	3	4	3
44	2	3	4	2	2	2	2	2	4	4	4	2	4	3	2	4	4	4	2	4	4	2	2	2	3	2	4	4	4	4	4	4	2	4	3	4	3	4	4	4	4	2	3	4	3	2	3	2	3
45	1	3	4	1	2	2	2	2	5	5	5	2	2	1	1	4	5	4	2	2	5	5	2	2	1	1	5	5	2	5	5	5	4	3	4	5	5	2	2	1	5	1	3	4	5	2	2	1	1
46	2	3	4	3	1	3	2	2	4	3	2	2	2	2	4	3	1	2	1	5	2	5	2	3	4	1	4	1	1	4	4	4	4	4	5	1	1	1	1	1	1	1	1	1	1	1	3	3	4
47	2	3	4	1	2	2	2	2	4	3	4	4	4	3	5	4	2	4	4	4	4	2	3	4	4	3	2	4	2	4	4	4	4	2	4	4	4	3	4	4	4	4	4	3	4	3	3	3	3
48	2	3	4	3	1	1	1	2	5	4	3	4	5	5	3	3	5	4	3	2	4	3	4	4	1	2	4	5	5	4	4	3	3	3	4	4	4	4	3	3	3	2	5	5	4	1	2	1	3
49	2	3	4	3	1	2	2	3	3	2	3	4	3	4	3	3	2	3	4	3	4	3	2	2	3	2	3	4	4	4	4	4	4	3	3	4	4	4	3	3	4	3	4	4	4	2	3	3	3
50	2	3	4	2	1	1	2	3	3	2	2	3	3	3	4	2	2	2	2	4	4	3	3	2	4	4	3	4	4	4	4	4	3	4	3	4	4	4	3	4	3	2	3	4	3	2	2	2	2
51	2	3	4	1	2	2	2	4	3	4	4	3	3	3	5	4	4	4	4	3	4	1	2	2	2	2	4	5	5	5	4	5	5	4	4	4	2	4	4	5	4	2	3	4	5	5	3	3	3
52	2	3	4	3	1	2	2	4	4	2	3	3	4	4	4	3	3	3	3	4	3	2	3	2	2	4	2	2	4	2	2	2	4	2	3	2	2	2	1	1	1	1	4	4	1	2	3	3	4
53	2	3	4	2	1	4	1	4	4	4	5	4	5	5	5	4	5	5	4	3	4	4	4	4	2	2	4	5	5	5	4	5	5	4	4	5	2	2	2	5	5	1	2	2	5	4	4	4	3
54	2	3	4	2	2	2	1	3	2	4	4	2	2	4	2	4	2	2	4	4	4	2	2	2	4	4	4	4	3	4	4	4	4	4	4	4	2	4	2	2	2	2	4	4	3	2	3	3	2
55	2	3	4	2	2	2	2	2	3	4	3	3	4	3	5	3	4	4	3	3	2	2	3	3	3	4	4	4	3	4	4	4	4	4	4	4	2	2	2	4	3	2	3	2	2	3	3	2	4
56	2	3	4	1	2	2	2	2	2	2	4	3	2	4	5	2	2	2	2	4	3	2	2	1	4	2	4	4	4	4	3	4	5	2	3	4	2	3	1	3	4	1	2	4	2	3	3	4	4
57	2	3	4	1	2	2	1	3	2	4	4	2	4	4	2	4	4	4	2	2	4	2	3	2	3	2	4	4	2	2	3	4	4	4	3	2	1	2	3	3	4	2	4	4	2	1	3	3	3
58	2	3	4	3	2	2	2	3	2	3	4	3	4	4	4	4	4	5	4	2	4	3	2	1	3	1	5	5	2	3	2	5	5	3	3	5	2	4	2	2	4	2	5	5	3	2	3	3	3
59	2	3	4	3	1	2	2	2	4	2	4	4	3	2	4	4	2	4	2	2	4	2	2	2	2	2	3	2	2	2	2	2	2	4	2	2	2	2	2	2	2	2	2	2	2	2	3	4	3
60	1	3	4	1	2	2	1	3	4	4	4	2	4	4	4	2	3	4	4	3	4	4	4	2	2	2	3	4	4	3	3	4	4	4	4	4	4	4	3	2	4	2	4	4	2	5	3	2	2
61	2	3	4	1	2	2	1	2	4	4	4	2	2	4	2	2	2	2	4	2	4	4	2	4	2	4	4	4	4	4	4	4	4	4	4	4	4	4	4	4	4	4	4	4	4	4	3	3	3
62	2	3	4	2	2	2	2	5	3	3	5	4	5	3	3	4	2	3	3	2	4	2	2	3	3	2	3	4	3	3	2	3	4	3	2	3	3	2	3	3	3	3	3	4	3	3	2	2	3
63	2	3	4	2	2	4	2	1	5	5	5	4	3	2	2	4	4	4	4	4	4	5	5	5	1	2	1	1	3	1	1	1	1	1	1	2	1	1	1	1	1	1	1	3	3	1	2	3	4
64	2	3	4	3	2	4	1	5	5	5	5	5	5	5	3	4	5	4	5	4	5	2	5	4	3	2	4	4	5	4	4	4	3	2	3	4	4	4	4	4	4	4	4	2	5	1	2	1	4
65	2	3	4	2	1	2	2	5	4	3	3	4	4	4	4	3	3	4	4	3	4	3	4	4	3	3	3	3	2	3	3	4	4	3	3	4	3	3	2	3	3	2	3	4	4	2	2	2	3
66	2	3	4	1	1	2	1	4	3	3	3	2	3	2	3	3	3	3	3	3	3	3	3	3	3	3	3	3	3	3	3	3	3	3	3	3	3	3	3	3	3	3	3	3	3	3	3	3	2
67	1	3	4	1	2	1	2	3	4	2	5	1	2	4	5	4	2	3	2	4	4	2	1	1	3	4	4	5	5	2	3	4	5	4	3	3	2	4	5	3	2	3	2	3	2	1	3	3	3
68	2	3	4	1	2	2	2	2	4	3	4	3	4	4	4	3	2	3	3	4	4	2	3	3	3	4	4	4	3	4	4	4	4	4	2	4	4	4	3	2	4	2	3	4	2	1	3	3	3
69	1	3	4	1	2	2	1	3	1	2	4	5	1	2	4	4	1	1	2	5	4	2	2	2	4	2	5	5	5	5	5	5	5	5	5	5	5	5	5	4	2	2	2	4	2	2	3	3	3
70	2	3	4	3	1	2	2	5	5	4	4	4	3	4	3	4	3	4	5	2	3	3	3	4	2	2	4	5	4	4	4	5	5	5	5	5	4	4	2	5	4	2	3	3	2	2	3	4	3
71	2	3	4	2	2	2	2	2	3	4	4	3	2	3	2	3	2	2	2	3	4	3	2	2	4	2	4	4	2	3	4	4	4	2	4	4	2	3	3	2	2	2	4	4	4	1	3	4	4
72	2	3	4	2	2	1	2	4	4	2	2	3	4	2	4	3	4	4	3	2	3	3	4	4	2	2	2	3	4	2	3	3	4	3	4	4	3	3	3	4	4	3	4	4	2	2	2	3	3
73	1	3	4	1	2	2	2	3	3	2	2	3	2	3	3	3	2	2	3	4	4	3	4	3	4	3	3	4	4	4	4	4	3	1	4	3	3	3	3	4	4	3	4	3	2	4	3	2	3
74	1	3	4	3	1	3	2	4	4	4	4	4	2	3	4	2	3	3	4	2	4	1	4	3	4	2	5	5	4	5	4	5	5	2	3	5	5	5	3	4	4	2	5	5	2	1	1	3	2
75	1	3	4	1	2	2	2	3	4	4	3	3	4	4	4	3	2	2	2	2	4	1	3	2	2	1	4	5	4	4	4	4	4	4	4	4	4	4	3	4	5	3	4	4	1	1	3	3	3
76	2	3	4	2	1	2	2	3	3	2	2	3	2	4	3	2	2	2	3	2	2	4	3	2	4	3	3	3	2	2	4	3	2	3	3	3	3	2	4	4	3	3	2	3	3	3	3	2	2
77	1	3	4	2	1	2	2	3	3	4	2	3	2	1	4	2	1	2	2	4	4	2	2	2	5	4	4	4	3	4	4	4	4	3	3	2	2	3	2	3	4	2	4	3	2	1	2	4	3
78	2	3	4	1	2	2	2	2	4	4	4	4	4	3	3	3	3	4	4	3	4	4	4	3	3	2	4	4	4	4	4	4	4	4	3	4	4	4	4	4	4	3	4	4	4	3	2	4	3
79	1	3	4	3	2	2	2	1	3	2	4	3	2	4	4	2	2	4	1	4	4	2	2	2	4	4	4	4	4	5	4	4	5	5	5	5	2	2	2	4	4	1	4	5	2	1	2	1	3
80	2	3	4	3	1	2	2	1	2	2	2	2	2	2	4	2	2	2	2	4	2	2	2	2	4	2	4	4	3	4	4	4	4	4	4	4	2	3	3	4	2	3	3	2	1	2	3	2	4
81	2	3	4	2	2	2	2	3	3	3	3	2	2	4	4	3	4	4	2	3	4	2	2	3	2	4	4	4	2	4	4	4	5	3	2	2	2	2	2	4	2	4	3	4	3	1	3	2	3
82	2	3	4	1	2	2	2	2	2	2	3	1	3	2	1	1	3	3	1	4	3	1	1	1	3	5	3	3	3	3	3	5	5	3	5	4	3	3	3	3	4	3	3	4	3	3	3	3	3
83	2	3	4	1	2	4	1	4	4	2	3	3	3	2	5	3	3	3	4	3	3	1	2	4	4	4	4	4	3	3	3	4	4	4	3	3	3	3	3	3	4	3	3	3	2	1	2	2	2
84	1	3	4	2	1	2	2	2	4	4	4	4	4	4	4	4	4	4	4	4	4	4	4	3	3	3	4	4	4	4	4	4	4	4	4	4	4	4	4	4	4	4	4	4	4	4	3	3	3
85	1	3	4	2	1	2	2	5	5	5	5	5	5	5	2	4	5	5	5	1	5	5	5	5	1	1	5	5	5	5	5	5	5	3	5	5	5	5	5	5	5	5	5	5	5	5	2	4	3
86	1	3	4	3	1	2	2	2	4	4	3	4	4	4	5	3	3	2	2	4	3	2	2	2	4	4	4	4	3	4	4	4	4	4	2	4	4	4	3	3	4	2	4	4	1	1	1	1	3
87	2	3	4	1	2	2	2	2	2	3	2	3	4	4	2	3	2	3	2	3	4	3	2	3	2	1	4	4	4	4	3	4	4	4	3	4	2	3	3	4	4	3	4	4	3	4	2	1	2
88	2	3	4	2	1	2	2	4	4	2	2	4	4	4	4	2	4	3	2	2	3	4	3	4	2	2	4	4	2	4	4	4	4	3	3	4	2	4	2	4	4	2	4	4	4	2	4	4	2
89	2	3	4	1	2	2	2	2	1	1	2	1	2	3	4	2	2	1	2	4	3	1	1	1	4	4	4	4	2	3	4	4	3	4	2	2	1	4	3	2	2	2	2	2	4	1	2	2	4
90	2	3	4	3	1	2	2	4	4	4	4	2	3	4	2	4	2	4	2	2	4	2	2	2	2	2	4	4	4	4	3	4	4	4	4	4	4	4	2	4	2	2	3	4	4	2	3	4	2
91	2	3	4	1	2	2	1	2	4	1	4	2	4	4	1	3	2	4	2	4	4	1	2	2	3	3	4	4	3	5	4	4	4	4	4	4	4	4	3	3	3	3	4	4	2	3	3	4	4
92	2	3	4	2	2	2	2	4	4	4	4	3	3	4	4	3	4	4	2	2	4	4	3	3	3	4	2	2	3	2	2	2	3	2	2	2	2	2	2	2	4	3	3	3	3	4	3	3	3
93	2	3	4	1	2	2	2	3	4	4	3	3	4	3	4	4	2	3	4	4	4	3	4	4	3	3	4	4	4	4	4	4	4	2	4	4	4	4	4	2	4	2	4	4	4	2	3	2	4
94	2	3	4	1	2	2	2	2	5	4	4	4	5	4	3	4	2	3	2	2	3	4	4	4	2	2	2	4	3	3	3	4	4	3	4	4	3	4	3	4	3	4	4	4	3	2	2	2	4
95	2	3	4	1	2	2	2	3	3	2	4	4	4	4	3	4	4	4	1	4	4	2	3	3	4	4	4	4	4	4	4	4	4	4	4	4	2	4	2	2	4	2	3	3	2	1	3	4	4
96	2	3	4	3	2	2	2	3	4	2	1	2	2	2	4	1	1	1	1	5	5	1	5	1	5	5	5	5	1	5	5	5	5	5	4	4	1	5	2	2	4	4	1	1	1	1	4	4	4
97	2	3	4	1	2	2	2	2	3	2	2	2	3	3	4	2	1	2	3	3	4	2	3	2	4	3	3	4	2	4	3	4	5	4	3	4	1	4	2	3	4	3	2	5	3	3	3	4	2
98	2	3	4	1	1	2	2	4	3	4	4	4	5	4	2	4	2	4	4	2	4	2	4	2	4	4	4	4	4	4	4	4	4	4	4	4	2	4	2	4	4	2	4	4	4	1	3	4	3
99	1	3	4	2	2	2	2	5	4	2	4	4	4	5	4	4	2	4	2	2	4	2	4	3	2	2	2	2	2	4	3	4	4	5	2	2	2	4	2	1	2	2	4	2	2	3	4	3	2
100	2	3	4	1	2	3	2	2	1	2	2	2	4	4	5	3	2	2	2	4	4	3	2	2	3	4	4	5	5	5	3	4	5	5	4	3	2	4	2	3	4	1	4	4	5	1	3	4	2
101	2	3	4	1	2	2	2	1	3	4	2	2	2	2	4	2	1	2	1	2	4	2	2	1	4	1	3	4	4	4	4	3	2	3	5	4	4	4	2	1	5	2	2	5	2	1	2	2	3
102	2	3	4	1	2	2	1	4	4	4	4	4	4	4	4	4	4	4	4	4	4	4	4	4	4	4	4	4	3	4	3	4	4	4	4	4	3	4	4	4	4	4	4	4	4	4	3	3	3
103	1	3	4	1	2	2	2	3	2	3	4	3	4	4	4	2	2	3	2	4	4	2	3	2	3	4	3	3	3	3	3	4	4	4	2	3	2	3	2	2	3	2	3	3	2	2	3	3	3
104	2	3	4	1	2	4	2	2	2	2	4	4	5	5	4	4	3	2	2	4	4	4	4	2	4	2	4	5	2	4	4	5	4	4	4	5	3	4	3	4	4	3	4	4	2	1	3	3	3
105	2	3	4	2	2	2	2	4	2	4	1	1	4	3	4	2	2	3	2	4	4	2	2	2	3	4	4	2	2	4	2	4	2	3	4	2	2	2	2	2	2	2	2	4	4	1	3	1	4
106	2	3	4	1	2	2	2	1	3	2	2	2	2	4	5	2	2	3	2	4	4	4	3	2	4	2	4	4	4	4	4	4	4	4	4	4	2	4	2	4	4	3	4	4	3	2	3	3	3
107	2	3	4	1	2	2	2	3	4	3	4	3	4	4	4	4	4	4	2	4	4	3	4	3	3	3	4	4	4	4	4	4	4	4	4	4	4	4	2	2	4	2	4	4	2	1	3	2	3
108	2	3	4	2	2	2	2	1	3	2	4	1	4	4	5	3	3	4	3	3	3	3	3	3	4	3	3	5	4	5	5	5	5	5	4	5	4	5	5	5	5	5	4	4	4	2	3	3	3
109	2	3	4	2	2	2	2	4	4	4	4	4	4	4	2	4	4	4	4	2	4	3	4	4	3	4	4	4	4	4	2	4	2	2	4	4	4	4	4	4	3	2	4	4	4	2	3	2	4
110	2	3	4	2	2	2	2	4	2	2	4	2	3	4	4	4	2	4	2	3	3	2	2	2	3	4	4	4	3	4	4	4	3	4	4	4	4	4	4	4	3	2	3	4	4	3	3	4	3
111	2	3	4	1	2	2	1	4	3	4	5	4	4	4	4	2	2	4	2	4	4	4	2	2	2	4	4	5	4	4	3	4	5	4	4	4	2	4	2	2	4	3	4	4	4	4	3	3	2
112	2	3	4	1	1	3	2	4	4	4	5	4	4	5	2	4	4	4	4	3	4	4	4	4	4	3	5	5	3	5	5	5	5	5	5	5	3	5	3	3	5	2	5	5	3	4	4	2	1
113	2	3	4	1	2	2	2	4	4	2	4	2	2	4	4	4	4	4	2	3	4	2	4	2	3	2	4	3	2	2	2	2	4	3	2	2	2	2	2	2	4	2	2	2	2	2	2	2	3
114	2	3	4	3	1	2	2	4	2	2	3	3	2	3	5	4	3	4	4	4	3	2	4	4	5	2	4	5	4	5	4	5	4	4	3	5	2	4	2	2	4	4	5	4	2	1	4	4	4
115	2	3	4	3	1	2	2	3	4	2	3	3	2	4	4	3	3	3	2	4	4	2	2	2	4	4	4	4	4	4	4	4	4	4	4	4	2	4	2	4	2	2	2	2	2	2	3	3	3
116	2	3	4	3	1	2	2	2	2	3	4	2	2	3	4	2	3	3	2	4	2	3	2	2	4	4	4	4	3	4	4	4	4	4	4	4	3	3	4	4	3	2	4	4	4	2	3	4	2
117	2	3	4	1	2	2	2	1	2	2	3	2	4	2	5	3	3	3	2	4	4	2	4	2	3	3	4	4	4	4	4	4	4	4	4	4	2	2	3	4	4	2	3	4	2	3	3	3	4
118	2	3	4	1	2	1	2	2	3	3	2	4	5	5	4	4	4	4	4	3	4	3	5	3	4	2	3	5	5	5	5	5	5	3	4	5	5	5	3	5	5	3	3	5	5	3	3	3	3
119	2	3	4	2	1	2	2	4	4	4	4	2	3	3	4	3	2	3	2	3	4	3	2	2	3	3	4	4	4	4	4	4	4	4	4	3	4	4	3	4	4	2	4	4	4	1	3	3	4
120	2	3	4	2	1	2	2	2	3	2	2	3	3	4	3	3	4	4	4	3	4	4	4	4	3	3	4	4	4	4	3	4	3	3	4	3	3	3	3	4	3	2	3	4	3	2	3	3	3
121	2	3	4	1	2	2	2	2	3	2	3	3	3	3	3	3	3	3	3	3	3	3	3	3	3	3	4	4	3	4	4	4	4	4	4	4	4	4	4	4	3	4	4	4	4	1	3	3	3
122	2	3	4	1	2	1	2	4	3	4	3	2	4	3	4	4	3	3	4	3	4	3	3	2	4	4	4	5	4	3	4	2	2	2	4	4	4	4	3	4	5	4	4	2	3	4	3	3	3
123	2	3	4	1	2	2	2	2	4	4	4	4	4	4	4	4	4	4	2	2	4	3	4	3	2	2	4	4	3	5	5	5	5	5	4	5	2	5	5	5	5	5	5	5	3	3	3	3	3
124	2	3	4	1	2	4	2	2	2	2	2	1	2	2	4	2	2	2	4	2	4	2	2	2	4	4	2	4	5	5	5	5	5	4	4	4	5	2	4	4	4	4	4	4	4	2	3	3	3
125	2	3	4	1	2	2	2	4	2	2	2	3	3	4	4	3	2	3	3	4	3	3	2	3	3	3	4	4	3	4	4	4	3	4	3	4	2	3	3	4	3	2	3	4	2	2	3	3	3
126	2	3	4	1	2	1	2	4	3	2	3	4	4	4	1	3	4	2	1	3	4	1	1	1	4	1	5	5	4	5	5	5	5	5	4	2	2	3	1	1	5	1	1	4	5	1	3	3	2
127	2	3	4	1	2	2	2	5	4	5	5	4	5	5	5	4	5	4	4	2	1	2	4	4	4	2	4	4	4	5	5	5	5	4	5	3	2	4	5	5	5	4	5	5	4	3	4	4	3
128	2	3	4	3	1	3	2	3	2	2	2	3	1	4	5	2	2	2	3	3	2	1	1	2	4	3	4	4	3	4	4	4	2	3	2	4	2	4	2	2	2	2	2	4	4	2	3	3	3
129	2	3	4	1	1	2	2	2	4	3	4	5	4	4	5	4	3	2	1	2	5	4	4	3	4	2	5	5	4	4	5	4	5	4	4	5	4	2	3	2	4	2	4	5	4	1	4	2	3
130	2	3	4	1	1	2	2	4	3	4	2	2	4	4	5	2	2	3	2	4	4	2	4	2	3	2	4	4	4	2	4	4	4	4	3	4	2	4	3	1	3	3	4	4	2	1	3	3	3
131	2	3	4	1	2	2	2	1	2	3	3	2	3	4	5	3	2	4	2	4	4	2	2	2	3	4	4	4	4	4	4	4	4	3	3	4	4	4	2	4	4	2	3	4	4	2	3	3	4
132	2	3	4	2	2	1	2	2	1	2	4	2	2	3	4	3	2	3	2	4	3	3	2	2	3	4	3	4	4	3	4	4	4	3	3	3	4	2	2	2	3	2	2	4	3	2	3	2	2
133	2	3	1	1	2	2	2	4	1	2	5	1	3	5	5	4	2	4	2	3	4	1	3	2	4	3	2	4	3	3	2	4	4	4	4	5	1	4	2	2	4	2	4	4	2	2	3	4	3
134	2	3	4	1	2	2	2	3	3	2	4	3	3	2	4	3	3	4	2	2	3	2	4	2	4	4	4	4	3	4	4	4	5	4	4	4	4	4	4	4	5	4	3	3	4	4	4	4	4
135	2	3	4	2	1	2	2	2	4	3	4	3	3	4	4	4	2	3	2	2	4	3	4	2	3	2	4	4	3	4	4	4	4	2	4	4	2	3	2	4	3	2	3	4	3	2	3	4	3
136	2	3	4	1	2	2	2	2	2	3	4	4	4	4	3	3	2	3	2	4	3	2	3	3	4	4	4	4	4	4	4	4	2	4	4	4	4	4	2	3	4	4	3	3	3	3	4	4	4
137	1	3	4	1	2	2	2	4	4	1	3	3	2	4	4	3	1	1	2	4	3	3	2	3	4	3	3	4	4	4	4	4	4	4	2	2	4	4	1	2	4	1	2	4	1	1	3	4	4
138	2	3	4	2	1	1	2	4	4	4	4	4	4	4	4	4	4	4	3	3	3	4	4	3	5	5	5	5	5	5	5	5	5	5	5	5	5	5	3	4	2	2	2	3	5	3	3	4	2
139	2	3	4	1	1	4	2	3	5	5	5	5	5	5	1	5	4	5	5	1	5	4	4	4	1	1	4	3	3	3	4	4	5	2	5	5	2	2	4	4	4	4	5	5	3	4	2	2	3
140	2	3	4	1	2	1	2	5	5	2	5	4	5	5	5	3	4	5	2	4	4	1	5	4	1	1	2	4	4	4	2	4	5	5	3	5	4	2	1	4	4	1	4	5	4	1	3	4	4
141	2	3	4	2	1	1	2	4	2	3	3	2	3	3	3	3	3	3	2	4	2	3	2	2	3	3	3	3	4	3	3	4	3	3	4	3	3	4	3	3	3	3	3	4	4	2	2	2	3
142	2	3	4	1	2	2	2	4	3	2	3	4	3	2	4	3	2	2	2	3	4	2	3	3	4	4	2	4	2	3	2	4	4	3	2	2	2	3	2	1	4	1	2	2	3	1	3	2	3
143	2	3	4	1	2	1	2	1	4	2	5	3	4	4	5	2	3	2	1	4	4	2	4	2	3	1	5	5	5	4	5	5	5	5	5	5	5	5	4	3	5	2	4	4	1	1	4	4	3
144	2	3	4	1	2	2	1	4	5	4	5	4	5	5	3	4	5	5	4	2	3	2	2	5	3	2	3	5	4	4	3	4	5	4	4	4	4	4	3	5	4	3	2	3	2	2	3	3	3
145	2	3	4	2	2	2	2	5	4	3	4	3	4	5	5	3	3	5	3	3	5	1	4	4	3	3	5	5	4	4	3	5	5	4	5	5	2	4	2	2	5	2	4	5	2	3	3	4	4
146	1	3	4	1	2	2	2	2	3	3	4	3	4	4	3	4	4	4	4	2	3	2	3	2	2	2	5	5	2	3	4	4	4	3	4	4	1	2	3	4	4	2	4	2	4	3	3	3	2
147	2	3	4	1	2	2	2	2	4	4	5	4	4	5	2	4	4	4	4	2	3	4	4	3	2	2	4	5	2	4	4	4	5	3	3	4	2	4	2	4	4	2	4	4	4	3	3	3	3
148	2	3	4	1	2	2	2	2	3	4	3	2	2	3	4	3	3	4	3	3	4	4	4	3	3	3	3	3	2	3	3	3	4	4	3	3	4	4	3	4	2	2	3	4	2	3	3	3	3
149	2	3	4	1	2	1	2	5	5	5	5	5	5	5	5	5	5	5	5	5	5	5	5	5	5	5	5	5	5	5	5	5	5	5	5	5	5	5	5	5	5	5	5	5	5	5	4	4	4
150	2	3	4	2	2	2	2	3	5	5	5	5	5	5	3	3	4	4	3	2	5	3	4	5	1	1	5	5	4	4	4	5	3	5	3	5	4	5	4	3	2	3	5	5	3	1	3	3	3
151	2	3	4	1	2	2	2	4	1	1	4	1	4	4	5	2	1	1	1	1	1	1	1	1	4	2	4	4	4	4	4	4	5	4	4	5	2	5	4	4	2	2	2	5	2	2	3	3	2
152	2	3	4	2	1	1	2	2	4	3	3	4	5	4	4	3	4	3	2	2	4	3	3	3	3	3	4	4	4	4	4	5	3	3	4	4	4	4	4	5	4	5	4	5	5	1	3	3	2
153	1	2	4	1	2	4	1	4	4	1	2	3	2	3	4	4	4	2	4	4	2	4	4	4	4	4	4	2	2	2	3	2	3	1	4	4	1	1	3	1	1	3	3	1	1	2	3	2	4
154	2	3	4	2	2	2	2	4	2	3	2	2	4	4	4	3	2	2	2	4	2	2	2	2	4	4	4	4	2	4	4	4	4	4	4	4	3	4	4	4	4	4	4	4	4	4	3	3	3
155	2	3	4	3	1	2	2	2	2	3	2	1	4	4	5	4	3	3	2	3	3	2	1	1	2	2	4	4	2	4	4	3	4	5	4	4	2	3	2	3	4	3	3	4	2	1	4	3	3
156	2	3	4	2	2	2	2	1	2	3	3	4	4	5	3	3	3	3	3	3	4	4	4	4	4	4	2	4	3	2	4	4	4	4	4	4	1	2	4	4	4	4	4	4	4	4	2	2	2
157	2	3	4	3	1	3	2	2	4	2	5	4	4	4	4	4	1	1	1	4	4	2	2	2	5	1	2	1	1	1	2	1	1	5	2	1	1	4	2	1	2	1	2	4	4	1	2	2	4
158	2	3	4	1	2	1	2	4	3	3	4	4	4	4	4	4	3	4	3	4	4	4	3	3	4	3	4	4	4	4	4	4	4	3	3	4	4	4	4	4	4	2	3	4	4	3	3	4	4
159	2	3	4	1	2	1	2	2	4	4	4	4	4	4	5	4	4	4	4	2	4	3	4	4	2	2	4	4	4	4	4	4	4	3	4	4	5	4	2	2	4	2	5	5	4	1	4	3	3
160	2	3	4	2	1	2	2	4	2	3	2	4	2	2	4	2	2	2	2	2	4	2	2	2	2	2	4	4	4	4	4	4	4	4	2	4	2	4	2	4	3	2	2	4	3	2	3	3	4
161	2	3	4	1	2	2	2	5	4	4	4	5	5	5	4	4	3	4	3	3	4	4	4	3	2	4	5	5	4	5	5	5	5	5	4	4	4	4	4	4	5	1	4	4	4	1	3	3	2
162	2	3	4	1	2	2	2	3	3	3	4	3	3	3	3	3	2	3	2	3	3	3	2	2	4	3	4	4	3	4	3	4	3	3	4	5	2	3	2	2	3	2	4	4	2	2	3	3	3
163	1	3	1	2	1	2	1	4	4	4	5	2	4	5	1	5	2	4	2	2	4	4	4	4	2	1	5	4	2	2	4	4	2	4	5	5	3	4	2	4	2	2	4	4	2	3	2	1	4
164	1	3	4	1	2	2	2	5	5	5	5	5	5	5	2	5	5	5	5	3	5	5	5	5	2	2	5	5	5	5	5	5	5	5	5	5	5	5	5	5	5	5	5	5	5	5	1	2	2
165	2	3	4	2	1	2	2	5	5	1	3	4	2	4	5	2	4	2	3	4	4	2	2	2	5	3	4	4	4	4	4	4	4	2	3	2	1	2	1	1	2	1	3	4	1	1	4	4	4
166	1	3	4	3	2	2	2	4	1	2	4	4	2	3	4	3	2	2	3	4	3	4	2	2	4	1	4	1	4	4	4	2	1	5	5	1	3	4	2	1	1	2	3	4	1	1	4	3	3
167	2	3	4	1	1	2	2	2	2	3	3	2	4	4	2	3	2	2	2	4	5	2	3	2	4	3	5	4	4	4	4	4	4	4	4	4	2	4	2	4	5	2	1	4	3	2	3	2	4
168	2	3	4	1	2	2	1	4	4	4	4	4	4	4	4	4	4	4	4	3	4	4	4	4	4	4	4	4	4	4	4	4	4	4	4	4	4	4	4	4	4	4	4	4	4	4	4	4	4
169	2	3	4	2	1	2	2	4	4	2	3	4	2	2	4	3	4	4	1	2	3	2	3	3	4	2	4	4	4	4	4	4	4	4	4	4	2	4	2	4	4	2	4	2	2	1	3	3	4
170	1	3	4	1	2	2	2	2	4	3	4	3	3	4	4	4	2	4	4	2	4	2	4	4	2	2	4	2	2	3	2	2	4	4	2	4	2	2	2	2	4	2	2	4	2	2	3	3	3
171	2	3	4	1	2	4	2	1	2	2	3	3	3	4	3	3	3	3	3	3	4	3	3	2	2	2	3	4	3	3	3	4	4	3	3	4	3	3	3	3	3	2	2	2	3	1	2	2	2
172	2	3	4	2	2	2	2	2	4	4	2	4	4	4	4	2	4	4	4	4	4	2	4	4	2	4	4	4	4	4	4	4	4	4	4	4	4	4	4	4	4	2	3	4	4	2	3	3	3
173	1	6	4	1	2	2	2	1	2	3	4	3	3	4	4	4	4	4	4	4	4	4	4	4	3	3	3	4	4	4	4	4	4	4	4	4	4	4	4	4	4	4	4	4	4	4	3	3	3
174	2	3	4	1	1	2	2	2	4	4	4	3	4	4	3	4	4	4	4	3	4	2	4	3	2	2	4	4	3	4	4	4	4	4	4	4	4	4	4	4	4	3	4	4	3	4	3	2	3
175	1	3	4	1	2	2	2	5	4	4	4	2	4	2	2	4	2	4	2	4	4	2	2	2	4	3	5	5	4	2	5	5	4	2	5	5	4	3	2	1	4	3	4	4	3	3	3	3	4
176	1	2	4	1	2	4	2	2	4	4	5	4	5	4	5	3	4	5	4	2	5	4	4	3	3	3	4	4	5	4	4	4	5	4	5	2	1	2	2	4	4	2	5	5	5	2	4	1	3
177	1	3	4	1	2	2	2	4	4	4	4	4	4	4	4	4	4	4	4	4	4	4	4	4	4	4	4	4	4	4	4	4	4	4	4	4	4	4	4	4	4	4	4	4	4	4	3	3	3
178	1	3	4	1	2	4	2	3	4	3	4	4	1	5	2	3	4	4	3	2	3	3	3	4	2	4	2	3	3	3	2	3	4	3	4	2	3	3	3	3	3	4	4	2	3	4	2	2	3
179	2	3	4	1	2	2	2	1	4	3	2	3	4	4	5	2	3	3	2	3	3	2	3	3	2	2	3	2	3	2	1	1	5	3	2	4	2	1	3	2	4	2	4	5	1	1	4	4	3
180	2	3	4	1	2	2	2	4	4	3	4	3	4	4	5	4	3	4	4	2	4	4	4	3	3	3	4	5	5	5	5	5	5	4	4	4	4	4	3	3	4	2	4	5	2	1	2	4	4
181	2	3	4	2	2	2	2	4	3	2	4	3	3	4	4	2	3	3	2	2	4	2	3	3	4	2	4	4	4	4	3	4	3	4	5	4	2	4	2	3	4	3	4	4	2	2	3	3	3
182	1	3	4	1	2	2	2	3	2	2	3	2	3	4	3	3	2	3	4	3	3	2	3	2	4	2	4	4	3	3	4	4	3	4	3	4	2	4	2	4	4	3	3	4	4	2	3	3	3
183	1	5	4	2	1	2	2	3	3	3	3	3	3	4	4	3	3	4	4	4	4	4	4	3	2	2	3	4	4	4	4	5	5	5	5	5	5	5	5	5	5	5	5	5	3	3	2	2	2
184	2	5	4	1	2	2	1	2	2	4	2	3	4	5	3	4	1	3	4	3	5	4	4	4	2	2	3	4	4	3	4	4	5	4	4	4	3	3	3	3	5	3	3	4	4	3	3	1	4
185	2	5	4	1	2	3	2	2	2	1	3	2	2	4	5	2	2	1	1	4	3	1	1	1	2	3	2	3	2	2	2	2	2	5	2	2	1	2	2	2	2	1	1	2	1	2	3	4	4
186	1	5	4	1	2	2	2	2	1	2	4	1	4	4	4	3	1	2	1	4	3	2	2	2	4	2	4	4	3	4	2	4	5	4	3	2	1	3	2	2	4	1	3	2	3	2	2	2	4
187	1	5	4	1	2	2	2	2	2	3	2	2	3	3	4	2	2	3	2	3	4	2	2	3	3	3	4	4	4	2	3	4	4	4	4	4	4	4	2	4	4	2	4	3	4	3	4	4	4
188	2	5	4	1	1	2	2	2	2	2	2	2	2	3	4	2	2	2	2	4	2	2	2	2	4	4	4	4	4	4	2	3	4	4	4	4	2	3	3	3	4	3	3	3	4	2	3	3	3
189	1	5	4	3	1	2	2	2	2	2	2	2	2	2	2	2	2	2	2	4	2	2	2	2	4	4	2	2	4	3	4	3	4	2	2	3	3	4	3	3	3	2	2	2	2	2	3	3	3
190	1	5	4	3	1	2	2	2	3	2	2	2	2	3	4	2	2	2	2	4	2	2	2	2	3	4	2	4	2	2	2	4	4	4	2	2	2	3	2	2	5	2	2	4	4	2	3	3	3
191	2	5	4	3	1	2	2	2	3	3	3	4	4	3	4	4	3	3	4	3	3	3	3	3	3	3	4	4	4	4	4	4	4	4	4	4	4	4	4	4	3	3	3	3	3	3	3	3	3
192	2	5	4	1	2	4	2	2	4	2	4	4	4	4	2	2	1	3	4	4	4	2	2	2	2	2	2	4	4	4	4	4	4	4	2	3	2	2	2	2	4	2	2	2	4	2	3	3	3
193	1	5	4	1	2	1	2	1	1	1	2	1	4	4	1	2	2	2	1	2	2	2	4	4	4	1	2	1	1	2	2	2	4	1	4	4	5	4	3	1	5	4	4	4	5	1	3	3	4
194	2	5	4	1	2	2	2	2	2	2	3	3	3	3	4	2	2	2	2	4	3	3	3	2	3	3	4	4	4	4	4	4	4	4	4	4	4	4	3	3	4	2	4	2	3	2	3	3	3
195	1	5	4	1	1	2	1	5	5	5	5	5	5	5	4	5	5	5	5	2	4	4	4	4	2	2	4	4	5	4	4	4	4	5	4	4	2	4	4	2	4	2	4	4	2	1	3	3	3
196	2	5	4	1	2	2	2	3	2	2	4	3	2	4	4	4	1	4	2	4	4	2	2	2	4	1	4	2	2	4	2	4	4	2	4	2	2	2	2	2	2	2	3	2	2	1	3	2	3
197	2	6	4	3	1	2	2	4	2	2	2	2	4	4	4	3	2	4	2	4	3	3	2	2	2	4	4	4	2	4	4	4	4	3	3	4	2	4	3	4	3	3	4	4	5	2	3	4	3
198	2	3	4	1	2	2	1	3	4	3	4	3	3	3	4	4	2	4	2	3	4	4	2	2	3	2	4	4	5	4	4	4	4	4	4	4	4	3	3	3	4	3	4	4	4	2	3	4	4
199	2	6	4	1	2	2	2	5	2	4	4	4	2	5	2	2	2	4	3	4	4	4	4	5	4	4	4	4	4	2	5	5	5	4	2	2	4	4	4	1	4	2	2	3	5	2	2	2	2
200	2	5	4	1	2	2	2	3	2	2	3	2	4	4	4	2	2	2	2	4	3	2	2	2	3	3	4	4	4	4	4	4	4	4	4	2	2	2	2	2	2	2	2	2	2	2	3	3	4
201	2	5	4	1	2	4	2	4	4	2	4	4	4	4	2	3	2	4	5	2	4	2	4	4	4	2	4	4	5	4	3	4	5	5	4	4	4	4	2	4	4	2	3	4	5	2	2	2	2
202	2	1	4	3	2	1	2	2	4	4	4	4	4	4	4	3	4	4	4	4	4	4	4	4	4	4	4	4	4	4	4	4	4	4	4	4	4	4	4	4	4	4	4	4	4	4	3	3	3
203	2	1	4	3	1	2	2	1	1	1	2	1	1	1	4	2	1	1	1	4	1	1	1	1	4	5	1	3	2	4	2	2	1	4	1	1	3	4	1	2	1	3	2	1	1	3	2	3	2
204	2	1	4	2	2	2	2	4	5	3	5	3	5	3	3	5	5	5	3	5	5	3	1	1	1	3	1	1	1	1	1	1	1	3	1	1	1	3	4	4	1	1	1	4	1	1	4	4	4
205	1	1	4	3	2	2	2	1	3	1	4	4	2	4	4	3	2	4	2	4	4	1	2	3	2	4	5	2	2	5	5	5	5	5	5	5	5	5	5	5	2	1	2	3	1	1	1	1	4
206	2	1	4	2	1	2	2	3	2	2	2	3	4	3	1	3	2	3	4	3	3	3	3	3	3	3	5	5	5	5	5	5	5	5	5	5	5	5	5	5	5	5	5	5	5	5	3	2	4
207	2	1	4	1	2	2	2	1	3	3	3	4	4	4	2	2	2	3	2	3	3	2	4	3	2	2	4	4	4	4	4	4	4	4	3	3	2	4	3	4	4	2	2	3	3	2	3	3	3
208	2	1	4	1	2	4	1	2	5	3	5	5	5	5	4	4	4	4	4	3	5	4	4	5	4	4	4	4	4	4	4	4	4	4	4	4	4	4	4	4	4	4	4	4	4	1	3	3	3
209	2	1	4	1	2	2	2	2	2	2	3	2	3	4	3	3	3	4	2	4	3	2	1	1	3	3	4	5	4	4	4	4	4	4	4	4	3	4	3	4	5	2	4	4	4	3	2	3	2
210	2	1	4	1	2	2	1	2	2	3	2	2	4	2	4	3	3	2	2	3	4	2	3	2	3	3	4	4	2	2	4	4	2	2	4	4	1	4	2	2	4	2	4	4	2	1	3	3	3
211	2	1	4	2	1	2	2	3	3	2	4	2	3	4	3	3	4	4	3	3	3	2	3	3	4	3	3	3	2	3	3	3	3	3	4	4	2	3	3	3	2	3	3	4	1	3	2	2	3
212	2	1	4	1	2	2	2	1	2	2	4	2	2	4	5	3	4	2	1	4	3	2	2	2	4	5	4	4	5	4	3	4	5	4	3	4	2	4	2	4	5	1	2	3	5	3	3	2	4
213	1	1	4	2	1	2	2	3	4	4	3	3	4	4	4	2	4	4	2	2	3	4	3	3	2	2	3	4	3	3	3	4	4	2	3	4	2	3	3	2	4	3	2	4	4	2	3	2	3
214	2	1	4	3	2	2	2	2	4	2	4	4	2	2	4	2	2	4	2	2	4	2	4	2	2	4	2	2	2	2	2	4	2	4	2	4	1	2	1	2	2	1	4	4	1	1	4	3	4
215	1	1	4	1	2	2	2	2	1	3	2	2	4	4	3	2	1	2	4	4	4	3	2	2	4	2	4	4	4	5	5	5	5	5	5	5	5	4	5	5	4	4	5	4	3	2	3	3	3
216	2	1	4	2	2	1	2	2	4	5	5	5	5	5	3	4	5	5	5	3	4	4	5	5	3	2	4	1	1	1	2	2	4	4	4	4	3	4	2	4	4	3	4	4	5	1	3	4	4
217	2	1	4	1	2	2	1	4	2	4	4	2	2	4	4	2	2	2	2	4	4	2	2	2	4	4	4	4	4	4	3	4	4	4	3	4	2	3	2	4	4	2	2	4	2	2	3	2	3
218	2	1	4	2	2	1	2	5	5	5	5	5	5	5	2	2	2	4	4	2	4	4	4	4	2	2	5	4	5	4	4	4	4	4	4	4	5	4	4	4	3	2	2	4	2	1	4	3	2
219	2	1	4	1	1	2	1	2	2	3	4	2	3	3	4	2	2	3	2	2	3	2	2	2	2	2	3	4	2	3	3	4	4	4	4	4	2	4	2	3	4	3	4	4	4	2	3	3	3
220	2	1	4	2	2	2	2	1	1	1	2	2	1	1	5	2	2	1	2	2	1	1	2	1	4	2	2	4	2	4	2	4	2	2	2	4	1	1	1	4	2	1	2	4	1	1	2	2	4
221	1	1	4	1	2	2	1	1	1	2	2	1	4	4	4	3	1	3	1	5	4	1	2	1	5	3	5	5	5	5	5	5	5	4	5	5	5	5	5	5	5	2	4	5	5	4	4	4	4
222	2	1	4	2	1	2	2	5	2	3	4	3	2	4	4	4	4	4	4	3	4	4	2	3	4	4	4	4	4	4	4	4	4	4	4	2	2	4	2	2	2	2	3	2	4	2	3	4	2
223	2	1	4	2	2	1	2	3	4	3	4	3	3	3	3	3	3	3	3	3	3	3	3	3	3	3	3	3	3	3	3	3	5	3	3	3	3	3	3	3	3	3	3	3	3	3	3	3	3
224	2	1	4	2	2	2	2	1	1	2	4	1	3	4	5	2	2	3	1	5	4	1	1	1	5	4	5	5	4	4	4	5	5	5	4	4	2	4	3	5	4	3	3	4	4	1	2	3	2
225	2	1	4	2	2	2	2	3	3	4	4	4	4	4	2	3	4	4	4	3	4	2	3	2	4	2	4	4	4	4	4	4	4	4	4	4	2	4	4	2	4	2	4	4	4	1	3	3	2
226	2	1	4	1	2	2	2	1	2	2	3	1	2	3	5	2	2	2	1	4	3	2	1	2	3	3	2	1	2	2	2	2	2	3	1	1	2	2	1	2	2	1	1	2	4	1	3	4	4
227	2	1	4	2	2	2	2	4	2	3	2	4	4	4	4	3	3	3	3	3	3	3	3	3	3	3	3	3	3	3	3	3	3	3	3	3	3	3	2	2	3	3	3	3	3	3	3	2	2
228	2	1	4	2	1	1	2	3	3	2	2	4	4	4	5	2	2	3	2	3	4	4	3	3	2	2	5	5	5	5	4	4	4	4	5	3	5	5	2	3	3	2	4	4	2	3	2	3	3
229	2	1	4	1	2	4	2	2	4	2	4	2	4	4	4	4	4	4	3	2	3	2	4	3	4	2	4	4	2	4	4	4	4	4	4	4	2	4	2	4	4	2	4	4	2	4	3	2	2
230	2	1	4	3	2	1	2	2	2	2	4	2	1	5	5	3	3	3	2	3	3	3	2	2	3	4	5	5	5	5	5	5	5	5	5	5	5	5	5	5	5	5	3	3	1	2	2	2	3
231	2	1	4	2	2	2	2	2	3	3	3	3	3	3	3	3	3	3	3	4	3	2	1	1	3	4	5	4	2	4	4	4	4	4	4	4	4	4	1	4	2	1	4	1	2	1	4	4	4
232	2	1	4	1	2	2	2	1	4	4	4	2	4	4	4	4	4	4	2	3	4	4	4	3	2	2	4	4	3	4	4	4	4	4	4	4	4	4	4	4	4	4	4	4	4	4	3	3	3
233	1	1	4	2	1	4	2	5	4	4	5	1	1	1	1	2	2	2	2	4	2	4	2	2	2	2	3	4	3	4	3	4	4	4	4	4	3	2	4	4	3	4	3	3	2	1	3	3	3
234	1	1	4	2	2	2	2	1	1	1	2	1	2	4	3	2	1	1	1	4	1	2	1	1	4	1	2	1	1	1	1	1	5	5	1	1	1	4	1	1	4	1	1	1	1	1	4	3	4
235	1	1	4	2	1	2	2	2	2	2	2	2	2	4	4	2	2	2	2	3	3	2	2	2	4	4	4	4	4	4	4	4	4	4	3	3	4	4	3	4	4	3	3	3	4	1	3	3	3
236	2	1	4	1	2	2	1	2	4	4	3	3	4	4	3	3	3	3	3	3	4	3	4	3	2	3	4	4	3	4	3	4	4	4	4	3	3	4	3	3	4	3	3	4	3	3	2	4	3
237	2	1	4	1	2	2	2	4	4	3	4	3	4	4	5	4	3	4	4	4	3	4	4	4	3	4	4	4	3	4	4	3	3	4	4	3	4	3	4	3	4	4	3	3	4	4	2	3	3
238	2	1	4	1	2	2	2	2	2	4	5	2	4	4	3	3	4	4	3	4	4	4	2	3	3	2	2	3	4	2	4	3	2	4	2	3	4	4	1	4	3	3	1	3	4	2	1	3	1
239	2	1	4	1	2	1	2	3	2	3	1	2	4	4	5	2	2	4	3	3	2	2	2	2	4	4	4	4	4	4	5	5	5	5	4	4	4	4	2	5	4	2	4	3	5	4	3	4	3
240	2	1	4	3	2	2	2	2	2	2	2	2	3	3	4	2	2	3	2	4	3	2	2	2	4	3	4	4	4	4	4	4	3	4	3	2	2	2	2	2	2	3	3	2	2	2	3	3	3
241	2	1	4	1	2	2	2	2	4	3	4	3	4	4	3	4	4	4	4	2	4	4	3	4	3	3	4	4	4	4	4	4	4	4	5	4	3	4	4	4	5	4	4	4	4	3	3	3	3
242	2	1	4	1	1	2	2	4	3	2	5	4	4	3	5	1	4	4	4	3	4	2	4	4	4	2	4	5	4	4	5	5	4	3	4	4	3	4	1	4	4	1	4	4	5	3	4	3	4
243	2	1	4	3	2	2	2	3	2	2	4	3	3	4	3	3	2	3	2	3	3	2	2	1	3	3	3	3	3	3	3	3	3	4	4	3	2	3	3	3	3	3	3	3	2	2	2	3	3
244	2	1	4	1	2	1	2	5	4	3	3	2	4	2	3	2	4	3	2	2	3	4	3	3	2	4	5	4	4	4	3	3	5	4	5	3	3	3	3	4	5	2	2	4	5	1	4	2	4
245	2	1	4	1	2	2	2	1	2	2	3	1	2	4	5	2	4	3	2	2	4	2	2	2	3	5	2	4	5	4	3	4	5	5	4	4	2	4	3	4	4	2	4	4	2	1	3	2	3
246	2	1	4	1	2	2	2	3	3	2	4	2	4	3	4	3	4	2	1	2	2	2	2	2	3	3	4	4	5	4	3	4	2	2	4	4	3	2	4	2	4	2	4	4	1	1	4	3	4
247	2	1	4	2	1	2	2	5	1	2	4	4	3	4	4	4	1	2	1	4	4	1	4	5	4	3	5	5	1	5	5	5	5	5	3	4	1	5	3	5	4	1	2	3	1	1	3	1	2
248	2	1	4	3	2	2	2	1	1	1	1	1	1	1	5	1	1	1	1	5	1	1	1	1	5	5	4	4	3	5	5	5	5	5	5	4	1	4	3	4	2	3	2	2	4	1	3	4	4
249	2	1	4	1	2	2	2	2	2	1	2	2	3	2	4	1	1	2	3	4	4	1	4	3	4	3	4	4	2	2	2	5	4	4	4	5	1	2	2	4	5	1	3	4	3	1	3	3	4
250	2	1	4	2	2	2	2	2	4	3	2	4	4	3	3	2	4	4	3	2	3	3	3	3	3	4	3	4	2	4	4	4	4	2	3	4	2	4	4	4	4	3	3	4	3	3	3	2	4
251	2	1	4	1	2	2	2	3	3	3	3	3	3	3	3	3	3	3	3	3	3	3	3	3	3	3	3	3	3	3	3	3	3	3	3	3	3	3	3	3	3	3	3	3	3	3	3	3	3
252	2	1	4	2	2	2	2	2	2	2	3	1	4	3	3	3	2	3	2	3	3	2	2	1	3	4	5	5	3	5	4	5	5	5	5	5	5	5	4	4	5	2	5	3	2	3	3	3	4
253	2	1	4	3	1	2	2	1	2	1	4	1	4	4	4	2	1	4	1	4	4	4	2	4	5	5	5	5	4	5	4	5	1	4	5	5	4	4	2	2	2	2	5	2	4	1	3	2	3
254	1	1	4	3	1	1	2	2	4	3	2	5	5	3	5	3	2	4	4	4	5	2	3	3	4	4	5	4	4	5	4	5	5	4	5	4	2	4	3	5	4	2	4	5	3	1	3	2	4
255	2	1	4	2	2	4	2	1	2	4	2	1	2	4	5	2	4	4	1	2	4	1	1	1	2	5	5	4	5	5	5	5	5	5	5	5	2	5	2	2	3	2	4	4	2	1	2	3	4
256	2	1	4	2	2	2	2	2	2	3	4	2	2	4	4	3	2	3	2	4	3	2	2	2	4	2	2	4	3	5	5	5	4	4	4	4	2	2	3	3	4	2	3	4	3	1	3	3	3
257	2	1	4	3	1	2	2	2	4	3	4	2	4	1	4	4	4	3	4	4	4	1	2	2	2	4	3	4	4	4	3	4	4	3	4	2	3	4	2	4	3	1	4	4	4	4	3	3	3
258	2	1	4	2	2	2	2	3	3	3	3	3	3	3	3	3	3	3	3	3	3	3	3	3	3	3	3	4	3	4	3	3	3	3	3	3	3	3	4	3	3	3	3	3	4	3	3	3	3
259	2	1	4	1	2	2	2	2	4	2	4	4	4	4	3	4	4	4	4	5	4	1	4	2	3	2	4	4	4	4	4	4	4	4	3	3	2	4	4	4	4	3	4	4	2	2	3	3	3
260	2	1	4	2	2	2	2	2	4	5	1	4	4	4	3	5	5	5	2	1	4	4	4	2	2	2	4	5	5	5	4	4	5	4	4	4	4	4	4	4	2	2	4	4	3	1	3	2	3
261	2	1	4	1	2	2	2	2	4	5	5	5	4	5	3	3	4	4	4	3	5	4	4	4	3	3	4	4	2	3	4	4	3	3	4	4	3	4	3	3	3	3	3	3	3	1	2	2	2
262	2	1	4	1	1	2	2	2	4	2	4	4	2	5	4	4	5	4	4	5	5	5	5	5	5	5	4	4	4	4	5	5	5	5	5	5	5	5	5	5	5	2	4	4	4	4	3	3	3
263	2	1	4	1	2	1	2	2	2	1	4	3	2	4	4	3	2	4	2	4	4	2	2	3	4	4	4	4	4	4	4	4	4	4	4	3	2	4	2	4	4	2	2	2	2	1	3	4	4
264	2	1	4	1	2	2	2	2	1	4	4	4	2	2	4	4	2	4	4	2	4	4	4	4	2	2	2	2	4	4	4	4	4	4	4	4	2	4	2	2	4	2	3	4	3	1	4	4	4
265	2	1	4	1	2	2	2	2	2	4	4	2	4	4	4	2	2	3	2	2	4	4	2	4	3	4	3	3	3	3	3	3	3	3	3	3	3	3	3	3	3	3	3	3	3	3	2	2	2
266	2	1	4	1	2	2	2	2	1	1	3	1	2	4	5	3	3	2	1	3	2	4	1	1	3	2	3	2	2	4	3	4	5	5	3	4	1	5	2	3	4	1	2	2	3	1	3	1	4
267	2	1	4	3	1	2	2	1	2	3	3	1	2	3	5	3	2	3	1	3	4	2	1	1	4	5	3	2	2	3	3	3	4	5	3	4	3	4	3	4	2	1	2	3	3	1	3	2	3
268	2	1	4	1	2	2	2	2	2	2	2	3	3	3	3	2	2	2	2	3	3	3	3	3	3	3	2	2	2	2	2	2	2	2	2	2	2	2	2	2	2	2	2	2	2	2	2	2	2
269	2	1	4	1	1	2	2	2	3	4	3	4	4	4	4	3	3	4	3	2	3	4	3	3	2	3	4	4	4	4	3	4	4	4	4	4	3	4	2	4	4	2	3	4	4	1	2	2	3
270	2	1	4	1	2	2	2	2	2	2	2	3	2	3	1	2	2	3	2	4	3	2	2	2	3	2	2	2	2	2	2	2	4	4	3	4	2	4	2	2	4	2	3	3	2	1	3	3	3
271	2	1	4	2	2	2	2	3	3	4	4	3	4	4	5	4	4	4	3	4	3	4	4	4	3	4	4	4	4	4	4	4	4	3	3	4	4	4	4	4	4	4	4	4	2	1	2	2	2
272	2	1	4	1	2	2	2	4	2	4	2	2	4	2	4	2	4	4	2	2	4	2	4	4	2	4	4	4	2	4	4	4	2	4	4	4	2	4	2	2	4	2	4	4	2	1	3	3	4
273	2	1	4	1	2	2	2	3	2	3	4	2	2	4	1	3	2	2	4	2	2	2	4	3	4	2	4	3	4	4	4	4	2	4	4	4	4	3	3	4	3	3	2	2	2	1	3	2	3
274	2	1	2	1	1	2	2	4	3	5	4	3	4	5	3	4	4	4	4	3	5	3	4	3	3	4	4	4	5	4	4	4	4	4	4	5	5	5	5	4	4	4	4	5	4	3	3	2	2
275	2	1	4	2	2	1	2	3	4	4	2	2	4	4	4	4	3	3	3	2	3	4	2	2	3	2	5	5	5	3	3	5	5	2	5	5	5	3	4	5	5	3	3	5	5	1	2	2	1
276	2	1	4	1	2	2	2	3	2	4	4	3	4	4	4	3	3	3	4	3	3	2	3	3	4	2	4	4	4	4	4	4	4	4	4	4	2	4	4	4	4	2	4	4	3	3	2	2	3
277	2	1	4	2	2	4	1	1	2	3	4	3	4	4	4	3	2	4	4	2	4	4	3	4	1	2	4	2	4	2	4	4	4	4	4	4	4	4	3	4	4	3	4	4	2	1	3	2	3
278	2	1	4	1	2	2	2	2	2	2	4	3	3	3	4	2	3	3	3	3	4	3	2	2	3	3	4	4	4	4	4	4	4	4	3	4	2	4	2	4	4	2	4	4	4	1	3	3	3
279	1	1	1	2	1	2	2	1	2	4	3	3	2	4	3	2	3	2	1	4	4	2	3	2	4	4	4	4	4	4	3	5	5	4	5	5	4	4	3	3	4	2	4	4	5	1	3	2	4
280	1	1	4	1	1	4	2	2	2	2	2	3	2	5	4	1	1	1	4	2	2	2	2	2	4	2	2	5	5	4	4	4	4	4	4	5	3	4	4	4	4	5	4	4	2	1	3	3	3
281	2	1	4	2	2	1	2	2	2	3	4	3	3	4	5	4	3	4	4	3	4	2	3	3	3	4	3	3	3	3	3	4	4	4	4	4	3	4	3	3	3	3	3	3	3	3	3	2	3
282	2	1	4	1	2	2	2	1	1	1	2	1	1	2	5	2	1	2	1	5	3	1	1	1	4	5	4	5	1	4	4	4	1	5	4	5	1	2	4	4	3	2	2	3	1	2	3	4	4
283	2	1	4	3	1	1	2	2	3	4	4	4	5	4	5	4	4	4	3	3	4	4	2	2	3	2	4	4	4	4	2	4	4	4	4	4	4	4	4	4	4	3	3	4	2	1	3	4	3
284	2	1	4	1	2	2	2	1	1	1	3	1	1	2	3	1	1	1	1	4	3	1	1	1	4	4	3	4	4	4	3	4	4	4	4	3	3	4	3	3	5	2	2	4	4	1	3	1	2
285	2	1	4	1	2	1	2	2	4	3	4	4	3	4	4	4	4	4	3	2	4	3	4	4	3	2	4	4	4	4	4	4	4	4	4	4	4	4	3	4	4	2	3	4	2	3	3	3	3
286	2	1	4	1	2	1	2	2	2	4	4	2	4	2	4	2	2	2	2	2	2	2	2	2	2	2	2	4	4	4	4	4	4	4	4	4	2	4	2	4	4	2	3	4	2	1	2	2	2
287	2	4	4	3	2	2	2	4	4	2	4	4	4	4	5	4	4	4	4	2	4	2	4	4	2	2	4	4	4	4	4	4	4	4	4	4	2	4	2	2	4	2	4	4	1	1	3	2	4
288	2	4	4	2	2	2	1	4	4	2	5	3	4	4	4	4	3	5	2	3	2	4	3	2	1	1	3	4	3	4	4	2	4	5	3	1	4	2	4	4	3	1	3	4	4	2	4	2	3
289	1	4	4	1	1	2	2	2	3	2	2	4	2	3	5	2	2	2	2	3	2	2	2	2	2	2	4	4	3	4	2	2	4	4	3	2	1	4	2	4	4	1	2	2	4	2	3	4	4
290	2	4	4	1	2	2	1	3	3	3	3	3	4	4	4	3	3	3	4	2	4	3	4	4	3	3	4	4	2	4	3	3	4	4	4	3	3	4	3	1	5	1	4	4	2	1	3	4	4
291	2	4	4	1	2	2	2	3	2	3	2	2	2	2	2	2	2	2	2	4	2	2	2	2	4	4	4	4	2	2	2	2	2	2	2	2	2	2	2	2	2	2	2	2	2	2	3	3	3
292	1	4	4	3	1	2	2	2	3	4	4	3	3	3	4	3	3	5	4	1	2	3	3	3	3	3	3	3	3	3	3	3	4	3	3	3	3	3	3	3	2	3	3	3	4	3	3	2	3
293	2	4	4	1	1	4	1	4	4	3	2	2	3	3	4	3	3	3	3	3	3	3	3	3	3	3	3	3	2	4	3	3	5	3	4	4	1	1	3	3	3	3	3	3	3	3	2	2	2
294	2	4	4	1	2	2	1	4	4	3	4	2	5	4	4	3	5	4	3	3	5	3	4	3	3	3	5	5	3	4	4	5	5	4	5	4	1	2	2	2	3	1	1	3	3	1	3	4	3
295	2	4	4	3	1	4	2	4	2	2	4	4	2	4	4	4	4	4	4	2	2	1	2	2	4	2	4	2	1	5	4	5	5	5	2	2	1	2	2	2	5	2	3	2	5	2	4	3	3
296	2	4	4	1	2	2	2	4	4	4	4	4	4	4	3	3	4	4	4	3	4	2	4	4	2	2	2	5	4	4	4	4	5	4	4	4	4	4	4	4	4	2	4	4	5	2	4	3	4
297	2	4	4	2	1	4	2	2	4	2	3	2	2	4	5	2	2	4	2	4	2	4	4	4	2	4	2	2	4	4	2	4	5	5	2	2	4	2	2	2	4	2	2	2	3	1	3	3	3
298	2	4	4	2	1	2	2	5	4	2	4	4	4	2	5	2	4	4	2	4	4	2	2	3	3	2	4	4	2	4	3	4	4	2	2	4	2	3	4	2	2	2	2	5	2	1	4	3	4
299	2	4	4	2	1	2	2	3	2	2	3	2	2	2	3	1	1	1	1	4	4	2	1	1	3	3	4	4	3	2	3	4	5	1	2	2	1	3	3	1	4	1	2	1	4	1	2	3	3
300	2	4	4	1	2	2	2	2	3	3	3	3	3	3	3	3	3	3	3	4	4	3	3	2	3	4	4	4	4	4	4	4	4	4	4	4	4	4	4	4	4	4	3	4	2	3	3	3	3
301	1	4	4	1	1	2	2	5	4	1	4	2	3	5	5	4	4	4	5	2	4	2	3	2	1	2	5	5	1	4	4	5	5	4	5	1	2	4	3	2	5	4	2	5	2	2	3	4	2
302	2	4	4	1	1	1	2	2	2	2	2	2	2	2	2	2	2	2	2	2	2	2	2	2	4	4	2	2	2	2	2	4	4	2	4	4	2	2	2	2	4	2	2	4	2	4	3	3	3
303	2	4	4	1	2	2	2	2	2	2	2	2	2	2	2	2	2	2	2	2	2	2	2	2	4	4	4	2	2	2	2	2	2	2	2	2	2	2	2	2	2	2	2	2	2	2	3	3	3
304	2	4	4	1	2	2	2	4	5	5	5	5	5	5	3	5	5	5	5	2	4	2	5	5	1	4	5	2	3	2	2	3	5	3	3	3	2	3	2	1	2	2	3	2	2	1	3	3	4
305	2	4	4	1	2	2	2	1	2	2	4	4	4	4	4	4	2	4	3	2	4	2	2	2	2	1	4	5	4	4	2	5	4	4	2	2	1	4	2	1	2	2	3	4	2	1	2	4	3
306	2	4	4	1	2	2	2	2	3	3	3	3	2	2	2	2	2	2	2	2	2	2	2	2	2	2	4	4	3	3	3	4	4	3	2	3	3	3	3	3	3	3	2	2	2	2	2	3	4
307	1	3	1	3	1	1	2	1	1	1	1	1	1	1	1	1	1	1	1	1	1	1	1	1	1	1	1	1	1	1	1	1	1	1	1	1	1	1	1	1	1	1	1	1	1	1	1	1	1
308	2	4	4	2	2	2	2	1	2	3	3	2	2	4	4	3	2	3	2	3	4	3	2	2	3	4	4	4	4	4	4	4	4	4	4	4	4	4	4	4	4	4	3	3	4	1	3	3	3
309	2	4	4	1	2	2	1	4	3	3	4	3	4	4	4	3	3	4	4	4	4	3	4	4	3	3	3	4	2	4	3	4	4	4	4	4	2	4	3	4	4	3	3	4	4	3	3	3	4
310	2	4	4	1	2	2	2	2	3	2	2	2	2	2	4	2	2	2	2	4	3	2	2	2	4	4	2	2	3	2	2	2	4	3	2	2	2	2	2	2	2	2	2	2	2	2	2	2	2
311	2	1	4	1	2	2	2	1	2	3	3	3	2	3	4	3	2	3	2	3	3	2	2	3	3	4	3	4	4	3	4	4	4	4	3	2	3	3	3	3	4	2	3	4	4	2	3	3	4
312	2	4	4	3	1	2	2	4	2	2	2	3	2	4	5	3	2	3	4	3	4	3	4	3	3	3	1	5	4	3	2	4	5	4	2	4	3	3	2	2	2	2	2	2	4	1	3	3	4
313	2	4	4	2	2	2	2	1	1	1	1	1	1	1	5	1	1	1	1	5	1	1	1	1	5	5	1	1	1	1	1	1	5	5	1	1	1	1	1	1	2	1	1	1	1	1	4	4	4
314	2	1	4	1	2	4	1	3	3	4	2	2	3	2	5	2	3	3	2	4	5	1	2	2	4	4	2	2	5	4	2	4	5	4	5	5	1	2	2	2	5	2	2	4	3	1	2	1	3
315	2	4	4	3	1	2	2	4	3	2	3	4	3	3	3	2	2	2	2	2	3	2	2	2	3	3	3	4	3	4	3	3	4	3	4	3	2	3	3	3	3	2	2	2	2	3	3	2	4
316	2	4	4	1	1	2	2	4	4	2	3	3	3	3	3	3	3	3	3	3	3	3	3	3	3	3	4	4	4	3	1	4	4	4	4	4	3	4	4	4	4	2	3	3	3	3	3	3	3
317	2	4	4	1	2	2	2	1	1	1	1	1	1	1	5	2	1	2	1	4	2	1	1	1	4	4	1	4	4	4	4	4	5	4	2	2	1	1	1	4	4	1	1	1	4	1	3	1	3
318	2	4	4	2	2	2	2	2	4	4	4	3	4	2	5	3	2	4	2	3	4	2	2	2	4	4	4	5	5	5	4	4	4	3	2	2	2	2	3	4	5	3	2	4	4	2	3	4	3
319	2	4	4	1	1	2	2	2	4	4	4	4	4	4	5	3	4	4	4	2	5	3	2	2	3	2	5	5	5	5	5	5	5	5	5	5	5	5	5	2	5	2	5	5	4	1	3	3	2
320	2	4	4	2	1	2	2	1	3	2	4	1	1	1	5	1	1	1	1	5	4	1	1	1	5	5	5	5	5	5	5	5	5	1	5	5	1	5	1	1	5	1	2	1	5	1	4	4	4
321	2	4	4	1	2	1	2	1	1	1	1	1	1	1	1	1	1	1	1	1	1	1	1	1	1	1	1	1	1	1	1	1	1	1	1	1	1	1	1	1	1	1	1	1	1	1	3	2	3
322	2	4	4	2	2	2	2	2	1	4	3	2	3	4	4	3	2	3	2	4	3	2	3	2	3	3	4	5	5	5	4	5	4	4	4	4	4	4	2	2	2	3	2	4	4	3	3	4	3
323	2	4	4	1	2	2	2	2	2	2	3	2	2	2	4	2	2	2	2	4	2	2	2	2	4	4	4	2	2	2	2	2	4	4	2	2	2	2	2	4	4	2	2	2	2	2	3	3	4
324	2	4	4	3	1	2	2	2	2	2	2	2	2	3	1	2	2	2	2	3	3	2	2	2	1	2	4	4	2	2	4	4	4	2	4	4	1	2	2	4	2	2	4	4	4	1	3	3	3
325	2	4	4	1	2	2	2	3	4	4	4	4	4	4	4	4	4	4	4	4	4	3	4	4	3	3	4	4	3	4	4	4	4	4	4	4	3	3	3	3	3	3	4	4	4	3	3	2	4
326	2	4	4	1	2	2	2	2	3	2	4	2	4	3	4	3	4	4	2	3	2	2	2	2	4	3	2	4	4	4	4	4	4	4	2	2	2	2	2	2	4	2	2	2	4	3	3	4	4
327	2	4	4	1	2	4	2	4	4	4	4	4	4	4	4	4	4	4	4	3	4	2	4	4	2	3	4	4	4	3	4	4	4	4	4	4	4	4	4	4	4	4	4	4	4	4	3	2	4
328	2	4	4	1	2	1	2	2	2	3	4	2	4	3	3	3	4	4	4	2	4	3	4	3	2	3	4	4	4	4	3	4	4	4	4	4	3	4	3	4	4	2	4	4	4	3	3	3	3
329	2	4	4	1	2	2	2	5	1	2	2	2	4	4	4	2	2	2	2	4	2	2	2	2	4	3	4	2	2	2	2	4	4	4	2	3	2	4	2	2	3	2	2	3	2	2	3	3	3
330	2	4	4	3	1	2	2	4	4	2	2	3	2	4	5	2	2	2	4	4	2	2	3	3	2	4	2	2	2	2	2	3	4	3	2	2	2	2	2	2	2	2	3	3	2	1	3	3	3
331	1	4	4	2	1	2	2	2	4	2	3	2	2	4	2	2	3	3	3	2	3	2	3	3	2	3	2	4	4	4	3	3	4	4	3	2	2	2	2	4	4	2	3	3	4	2	3	1	3
332	1	4	4	3	2	2	2	4	2	4	4	3	3	3	3	3	3	3	3	3	3	3	3	3	3	3	3	3	3	3	3	3	3	3	3	3	3	3	3	3	3	3	3	3	3	3	3	3	3
333	2	4	4	1	2	1	1	2	4	4	4	3	4	4	3	3	4	3	4	2	4	2	3	4	2	2	4	4	4	4	3	3	4	4	4	4	4	4	2	2	4	2	3	4	4	2	3	3	4
334	2	4	4	2	2	2	2	3	1	1	3	2	4	4	4	2	2	2	1	4	4	2	1	2	4	4	4	4	4	4	4	4	4	5	4	5	5	5	4	5	4	2	2	4	4	1	3	3	3
335	1	4	4	2	1	1	2	1	1	1	1	1	2	2	4	2	2	2	2	4	2	1	1	2	4	4	4	4	4	4	4	4	4	4	3	3	2	2	2	2	4	2	2	3	3	1	3	2	2
336	2	4	4	2	1	2	2	4	4	4	4	4	4	4	4	4	4	4	4	4	4	4	4	4	2	2	4	4	4	4	2	4	4	4	4	4	2	4	4	4	4	2	4	4	2	1	3	3	3
337	1	4	4	1	2	2	2	1	1	1	3	1	2	1	5	2	2	1	1	5	2	2	1	1	5	4	3	2	2	2	3	3	3	4	2	2	2	3	3	3	4	1	2	4	2	1	3	2	4
338	2	4	2	1	2	2	2	3	3	2	3	3	3	4	3	3	3	3	3	4	3	3	2	2	4	4	4	4	4	4	4	4	4	3	4	4	2	3	2	1	4	1	2	2	1	1	3	4	3
339	2	4	4	1	2	2	2	3	2	2	4	3	4	3	4	3	2	3	2	2	4	2	2	2	3	2	4	4	2	2	2	4	4	3	3	4	2	2	2	2	4	3	2	4	3	2	3	3	3
340	2	4	4	2	2	4	2	4	4	4	4	4	4	4	4	4	2	4	2	2	4	2	4	4	2	2	4	4	2	4	4	4	2	2	4	4	2	4	2	2	2	2	2	4	2	5	3	3	2
341	2	4	4	2	1	2	2	5	2	2	3	4	3	3	3	3	4	3	2	4	4	2	3	4	2	3	4	4	3	3	2	3	3	3	3	2	1	3	2	2	3	3	3	3	4	2	3	3	3
342	2	4	4	3	1	2	2	4	4	4	4	4	2	4	5	4	3	4	4	2	3	3	3	3	3	3	3	3	3	4	4	3	4	2	4	2	4	4	2	3	2	4	2	3	3	3	2	3	3
343	2	4	4	1	2	2	2	4	3	3	3	4	3	3	4	3	4	4	3	3	4	4	3	3	3	3	4	4	4	4	4	5	5	4	3	3	5	3	3	4	5	3	3	4	5	3	4	3	3
344	2	4	4	1	2	2	2	1	1	2	3	2	2	4	4	2	2	3	2	4	4	4	2	2	3	2	4	4	4	4	4	4	4	5	4	4	4	3	2	4	5	2	3	2	4	4	2	1	2
345	2	4	4	1	2	2	2	4	3	2	2	3	3	2	2	3	3	3	3	4	3	3	4	3	3	3	3	2	3	3	3	3	3	3	3	3	3	3	3	3	3	3	3	3	3	3	3	3	3
346	2	4	4	2	1	1	2	5	5	3	5	4	5	5	1	4	1	5	5	1	4	1	5	5	1	1	5	5	5	5	4	5	4	5	1	5	1	2	4	1	4	2	2	5	5	4	4	2	3
347	2	4	4	3	1	4	2	2	1	1	1	1	1	1	3	4	4	1	2	4	2	2	2	2	2	2	3	5	2	3	3	3	3	3	3	3	3	3	3	3	3	3	3	3	3	3	2	3	2
348	2	4	4	3	1	2	2	2	2	2	3	3	2	4	4	3	2	2	4	4	2	1	2	2	4	5	4	4	2	4	4	4	3	4	5	4	2	4	2	1	2	1	4	3	1	1	2	2	4
349	1	4	4	2	1	2	2	4	2	3	3	2	4	4	4	3	2	4	2	2	3	2	2	2	3	2	4	2	2	2	2	2	2	4	4	4	2	2	2	2	2	2	3	4	4	3	3	3	4
350	2	4	4	2	1	2	2	2	4	3	4	4	3	5	4	3	3	4	4	2	4	3	3	3	3	4	3	4	4	4	4	4	3	4	4	4	4	4	3	3	4	3	3	4	4	1	3	3	3
351	2	4	4	2	1	2	2	1	1	1	1	1	1	1	1	1	1	1	1	4	2	2	2	2	4	4	3	3	3	3	3	3	3	3	3	3	3	3	3	3	3	3	3	3	3	3	3	3	3
352	2	4	4	1	2	1	2	4	1	1	4	1	2	4	4	3	1	2	3	4	3	2	2	2	5	3	4	4	2	2	1	5	4	1	4	5	4	4	1	1	1	1	4	4	4	1	3	3	4
353	2	4	4	3	2	2	2	3	2	1	3	3	3	3	5	3	2	3	3	4	2	4	3	2	3	4	4	4	3	3	3	4	4	4	4	2	2	3	2	2	3	1	3	3	3	3	3	4	4
354	2	4	4	2	1	1	2	2	2	2	2	2	2	2	4	2	2	2	2	4	2	2	2	2	4	4	4	4	4	4	4	4	4	4	2	4	4	4	3	4	4	2	2	2	4	2	2	1	1
355	2	4	4	2	1	2	2	3	3	3	3	3	3	3	3	3	3	3	3	3	3	3	3	3	3	3	3	3	3	3	3	3	3	3	3	3	3	3	3	3	3	3	3	3	3	3	3	3	3
356	1	4	4	1	2	4	1	1	1	1	2	1	4	4	5	2	2	4	4	5	4	2	4	2	4	4	4	4	4	4	4	4	4	3	4	4	4	4	2	1	4	2	2	2	2	4	4	4	3
357	2	4	4	1	2	2	2	4	3	2	2	1	2	5	5	2	1	2	1	5	4	2	2	2	4	5	2	2	1	4	4	4	5	4	2	4	1	4	1	1	4	1	4	4	1	1	3	4	4
358	2	4	4	1	2	2	2	1	2	1	3	2	4	4	4	1	2	1	1	4	1	1	1	2	4	4	2	4	4	2	2	2	4	4	2	2	4	4	2	2	4	1	2	2	1	1	3	4	4
359	1	1	4	3	1	2	2	2	2	2	5	1	2	4	3	3	4	4	1	3	4	2	3	2	3	2	4	5	2	4	4	4	3	1	4	1	2	4	3	4	3	2	4	4	4	3	3	3	4
360	2	4	4	1	2	4	2	2	2	1	1	4	4	4	4	2	1	2	1	5	4	2	4	4	2	4	3	4	2	2	2	4	4	2	1	4	2	4	1	4	4	1	2	5	4	3	3	3	3
361	2	4	4	3	1	2	2	3	3	3	3	3	4	3	2	3	2	2	2	3	2	2	2	3	3	2	4	4	4	4	3	3	4	4	3	4	1	3	3	3	4	3	3	2	4	2	3	2	2
362	2	1	4	2	2	2	2	1	2	3	4	4	4	4	4	3	2	3	4	4	4	3	4	4	5	4	5	4	4	4	5	5	5	5	5	4	5	5	2	5	4	2	4	4	4	1	3	3	4
363	2	1	4	1	2	2	1	2	3	4	4	3	4	5	2	3	3	3	3	2	4	3	4	3	3	3	4	4	3	4	4	4	4	4	4	4	4	4	4	4	4	4	4	4	4	4	3	3	3
364	1	2	4	2	2	2	2	4	4	4	4	4	4	5	4	3	3	3	3	3	3	3	3	3	3	3	3	3	3	3	4	4	4	4	4	4	4	4	4	4	4	4	4	4	4	4	4	4	4
365	1	2	4	2	1	4	2	3	3	3	3	3	3	3	3	3	3	3	3	3	3	3	3	3	3	3	3	3	3	3	3	3	3	3	3	3	3	3	3	3	3	3	3	3	3	3	3	3	3
366	2	2	4	2	2	2	2	4	4	2	2	4	4	4	5	2	1	1	1	5	4	4	1	1	4	4	3	4	4	4	3	4	4	4	4	4	4	4	4	4	3	1	4	4	4	4	3	3	3
367	2	2	4	3	1	2	2	3	4	2	3	4	4	4	3	4	4	4	4	3	4	4	4	4	2	3	4	4	4	4	2	4	4	3	4	2	4	4	2	2	2	2	2	4	2	2	2	2	3
368	2	2	4	1	2	2	2	3	3	2	3	4	2	4	4	4	2	2	2	4	3	2	2	2	4	4	4	4	4	4	4	4	4	4	4	4	4	4	2	2	3	2	2	4	2	2	3	3	3
369	2	2	4	2	1	2	2	4	3	3	3	3	3	3	3	3	3	3	3	3	3	3	3	3	3	3	3	3	3	3	3	3	3	3	3	3	3	3	3	3	3	3	3	3	3	3	2	2	2
370	1	2	4	2	1	2	2	2	2	2	2	2	2	2	4	2	3	2	1	3	4	3	2	2	3	4	4	4	4	4	2	4	4	5	3	5	3	4	2	4	4	2	3	2	1	1	4	3	4
371	2	2	4	3	1	2	2	5	3	1	2	3	1	1	1	1	2	1	1	3	1	1	1	1	3	5	1	5	2	5	4	5	2	3	2	4	1	1	1	5	1	1	1	5	1	1	4	4	4
372	2	2	4	2	1	4	1	3	5	5	5	5	5	5	2	5	5	5	5	1	5	4	5	5	1	1	5	5	4	5	2	5	5	4	5	5	2	1	4	2	4	4	5	5	2	1	2	4	1
373	2	2	4	1	2	2	2	1	3	2	1	2	4	4	4	4	4	4	4	2	4	3	3	3	2	2	5	4	4	4	4	4	5	4	4	4	4	4	3	2	4	3	2	4	2	3	2	1	3
374	1	2	4	2	1	2	2	3	3	2	3	2	4	4	4	2	4	4	3	3	4	4	2	2	3	2	4	3	4	4	3	4	4	3	3	3	2	2	4	2	3	4	3	4	4	3	3	3	3
375	1	2	4	1	1	2	2	4	3	4	4	3	4	4	4	3	4	4	2	2	2	3	4	2	3	4	5	4	4	2	2	2	5	1	2	2	1	1	3	1	5	5	2	1	3	1	3	4	4
376	2	2	4	1	2	2	2	2	2	2	4	2	3	3	4	2	2	2	3	4	4	3	3	3	2	2	3	4	4	3	3	4	4	3	3	4	2	2	2	2	4	2	2	4	3	2	2	2	2
377	2	2	4	1	1	2	2	2	1	1	2	2	2	1	4	2	1	1	1	5	2	1	1	1	4	4	4	4	5	4	4	5	4	4	4	4	2	4	2	2	4	1	4	2	2	2	2	3	4
378	2	2	4	1	2	2	2	2	2	3	3	2	3	3	4	2	3	3	3	3	3	3	3	3	3	3	3	3	3	3	3	3	3	3	3	3	3	3	3	3	3	3	3	3	3	1	2	2	2
379	2	2	4	1	2	1	2	3	4	4	4	4	4	3	4	3	3	3	2	3	4	2	2	3	3	3	3	3	4	3	3	4	4	4	4	4	4	3	4	3	3	2	3	3	3	1	3	3	2
380	1	2	4	1	2	2	2	2	4	4	3	2	2	4	4	3	2	3	1	4	4	1	2	4	3	2	4	4	4	4	2	3	5	4	4	4	4	3	3	4	5	2	3	4	5	3	3	3	4
381	2	2	4	1	2	2	2	4	2	2	3	2	4	4	4	2	2	4	2	4	3	2	2	3	3	2	3	3	3	3	2	2	2	2	3	3	3	3	3	2	2	5	4	4	2	4	2	2	2
382	2	2	4	1	2	3	2	2	5	5	5	3	5	4	5	4	5	5	2	2	5	2	2	2	2	2	5	5	5	5	5	5	5	2	5	5	5	5	5	3	5	5	3	5	1	1	2	1	2
383	1	2	4	2	2	2	2	2	2	2	4	1	2	4	5	1	2	2	2	4	2	2	2	2	4	4	4	4	3	4	4	4	4	3	3	4	2	4	2	4	4	2	2	4	2	2	4	3	4
384	1	2	4	2	1	2	2	4	4	4	4	4	4	4	3	4	3	4	4	3	4	4	4	4	2	2	4	2	4	2	3	3	3	2	4	4	2	4	3	4	3	2	4	4	4	3	4	3	3
385	1	2	4	3	1	2	2	5	5	5	4	4	2	5	2	4	5	5	5	2	5	4	4	5	1	2	2	2	4	2	2	2	3	2	2	1	4	2	2	2	2	2	2	4	5	1	2	4	4
386	2	2	4	1	1	1	2	3	3	3	3	3	3	3	3	3	3	3	3	3	3	3	3	3	3	3	3	3	3	3	3	3	3	3	3	3	3	3	3	3	3	3	3	3	3	3	3	3	3
387	2	2	4	1	2	1	1	3	4	4	4	3	4	4	4	3	3	4	3	3	5	2	3	4	1	2	2	4	4	4	3	4	4	3	4	4	4	4	3	3	3	3	4	4	4	1	2	2	3
388	2	2	4	1	2	2	2	2	2	2	1	1	1	4	2	2	1	2	1	4	2	3	1	1	4	4	4	2	2	4	4	3	4	4	3	4	4	4	2	4	4	2	4	4	4	2	4	4	4
389	2	2	4	1	2	2	2	4	4	4	4	2	2	2	4	3	4	4	2	3	4	4	4	2	3	3	4	4	4	4	4	4	5	4	4	4	3	4	3	4	4	2	3	4	4	1	3	3	3
390	2	2	4	1	2	2	2	3	2	3	3	2	3	4	3	3	3	4	2	2	4	1	2	2	2	3	3	2	3	2	3	3	4	4	3	3	3	4	3	4	4	4	3	4	3	3	2	3	3
391	1	2	4	1	2	2	2	1	2	4	5	3	5	5	3	3	4	5	5	4	5	2	3	3	2	2	3	4	3	2	3	4	5	4	3	3	2	2	2	3	2	2	2	3	3	1	2	1	3
392	2	2	4	1	2	2	2	4	2	2	3	3	2	4	4	3	2	3	3	4	4	3	3	3	4	4	4	4	2	3	3	4	4	4	4	4	2	4	2	3	4	2	3	2	2	2	3	3	3
393	2	2	4	1	2	2	1	2	4	4	3	3	4	4	1	4	3	3	3	3	3	3	3	3	3	3	3	3	3	3	3	3	3	3	3	3	3	3	3	3	3	3	3	3	3	3	3	3	2
394	1	2	4	3	1	2	2	1	1	1	2	1	1	1	5	1	1	1	1	5	1	1	1	1	1	4	4	4	4	4	5	5	3	4	3	4	3	4	2	3	1	1	2	5	1	1	4	3	4
395	1	2	4	1	2	2	1	1	1	1	1	1	1	1	1	1	1	1	1	1	1	1	1	1	1	1	1	1	1	1	1	1	1	1	1	1	1	1	1	1	1	1	1	1	1	1	1	1	1
396	2	2	4	2	2	2	2	4	4	4	5	4	4	5	3	1	1	1	1	4	4	1	4	3	3	3	4	5	5	5	4	4	4	4	4	4	2	4	4	4	5	2	4	4	4	2	3	2	3
397	2	2	4	3	1	2	2	2	4	2	2	4	4	5	5	2	4	3	4	2	4	3	4	3	2	3	3	5	4	5	4	4	5	4	4	4	4	3	2	2	2	2	3	4	2	1	3	2	2
398	2	2	4	2	2	2	2	1	4	4	4	1	4	4	1	5	5	5	1	4	5	5	1	1	1	4	5	5	5	5	5	5	5	5	5	5	5	5	5	5	5	5	4	4	5	4	2	4	2
399	2	2	4	1	2	2	2	1	4	3	2	3	4	4	5	4	3	4	3	3	4	1	3	3	2	4	4	4	2	4	3	4	5	4	4	5	4	4	4	3	5	4	4	4	4	1	3	3	3
400	1	2	4	1	2	2	2	4	4	2	4	2	3	4	4	2	4	4	2	2	2	4	2	2	4	2	2	4	4	3	2	4	4	2	2	4	4	4	2	2	4	2	4	4	4	1	4	3	4
401	1	2	4	1	1	2	2	1	1	1	1	1	1	1	5	1	1	1	1	5	1	1	1	1	5	5	1	5	2	2	4	2	4	2	3	2	1	2	2	2	4	2	2	2	4	2	3	3	3
402	2	2	4	1	2	4	2	5	3	1	4	3	1	2	5	2	3	2	2	5	3	2	3	2	5	4	2	4	4	4	2	4	5	1	2	1	2	3	4	2	5	1	2	2	3	1	4	3	4
403	2	2	4	2	2	4	2	2	4	4	3	3	3	3	3	3	3	4	2	4	3	2	2	2	2	3	4	4	2	3	2	2	3	4	3	4	2	2	2	2	2	2	3	3	2	1	2	2	2
404	2	2	4	1	2	2	2	2	1	1	1	1	1	4	5	1	1	1	1	5	1	1	1	1	4	4	4	4	4	4	4	4	4	4	4	4	2	4	2	4	4	2	2	2	3	4	3	3	1
405	2	2	4	1	2	2	2	2	3	2	4	3	4	4	4	4	3	3	3	3	4	3	3	3	3	3	3	4	3	3	3	4	4	4	3	4	3	4	3	3	3	3	3	3	3	3	3	3	3
406	2	2	4	1	2	2	2	2	1	1	1	1	2	2	4	1	2	1	1	4	2	1	1	1	4	4	2	2	2	2	2	2	4	4	2	2	2	2	2	2	4	2	2	3	2	2	3	4	4
407	2	2	4	1	2	2	2	3	4	3	3	3	4	4	4	2	2	3	4	3	2	2	4	2	2	2	4	5	4	4	2	4	5	4	4	4	2	5	2	4	4	2	2	4	4	2	3	3	3
408	2	2	4	2	1	1	2	2	2	3	4	3	4	3	4	4	3	3	2	4	4	2	3	2	2	4	4	3	4	4	4	4	4	4	3	4	2	2	3	3	4	3	4	4	2	1	3	3	3
409	1	2	4	1	2	2	2	2	4	4	4	2	2	4	4	4	3	3	3	3	3	4	3	4	3	3	3	3	3	3	3	3	3	3	3	3	3	3	3	3	3	3	3	3	3	3	3	3	3
410	1	2	2	1	1	4	2	5	5	5	5	5	5	5	5	5	3	4	4	5	4	3	3	4	4	4	4	4	5	5	4	4	5	5	4	5	4	3	4	4	3	4	4	4	4	3	3	2	3
411	2	2	4	1	2	4	2	4	1	4	4	4	4	4	4	4	4	4	4	4	4	4	4	4	2	2	2	4	3	2	2	4	4	4	3	3	3	3	2	2	4	3	4	3	3	1	2	2	2
412	2	2	4	1	2	2	2	4	3	2	4	4	4	3	5	4	3	3	3	4	3	1	3	4	3	3	4	2	3	3	3	4	4	4	3	4	2	3	4	4	4	2	3	3	4	2	3	3	4
413	2	2	2	1	2	2	1	3	3	3	3	4	4	4	4	4	4	3	4	3	4	3	2	4	4	2	1	4	2	4	1	3	3	4	1	3	3	2	3	4	3	3	1	4	2	4	1	4	1
414	2	2	4	3	1	2	2	4	4	3	4	4	3	4	4	3	3	4	4	2	4	2	2	4	2	2	4	4	3	4	4	4	3	4	3	4	2	3	2	3	1	2	3	4	2	2	3	2	3
415	1	1	4	1	2	2	2	2	2	4	4	3	3	4	4	2	3	3	2	4	4	2	2	3	4	2	4	1	1	4	4	4	1	4	5	3	1	4	3	1	5	3	4	4	1	4	2	2	2
416	2	2	4	1	2	2	2	4	4	4	4	3	4	4	4	3	3	4	4	4	4	4	4	4	4	4	4	4	4	4	4	4	4	4	4	4	4	4	4	4	4	4	3	4	4	2	3	4	3
417	1	2	4	2	1	2	2	4	4	4	5	4	4	4	4	4	2	4	2	2	4	4	3	4	1	3	4	5	2	2	3	4	2	2	4	1	2	4	5	4	5	2	4	5	2	2	3	2	3
418	1	2	4	2	1	2	2	3	1	1	3	1	1	2	5	1	1	2	2	4	2	2	2	2	4	2	2	3	2	3	3	3	2	5	3	2	1	2	2	4	3	2	3	3	1	3	4	4	4
419	1	2	4	2	1	2	2	3	3	3	3	3	3	3	3	3	3	3	3	3	3	3	3	3	3	3	3	3	3	3	3	3	3	3	3	3	3	3	3	3	3	3	3	3	3	3	2	2	2
420	1	2	4	1	2	2	2	4	1	1	2	1	1	3	4	1	1	1	2	4	3	1	1	1	1	1	3	3	3	3	1	3	4	1	3	4	1	4	1	1	4	1	3	3	1	1	3	4	4
421	1	2	4	1	2	2	2	1	4	4	2	2	5	4	5	3	2	3	4	2	3	2	4	3	2	2	2	4	4	4	2	3	4	4	3	4	2	2	2	2	4	2	4	4	2	2	3	2	3
422	2	2	4	2	2	2	2	1	2	1	2	2	1	3	4	2	1	1	4	3	4	3	2	2	5	4	3	5	2	4	4	5	5	4	4	4	2	4	4	5	4	2	4	4	2	2	3	3	4
423	1	2	4	3	1	2	2	4	4	3	4	2	4	4	4	4	4	4	4	4	4	4	4	4	4	4	4	4	4	4	4	4	4	2	4	4	2	4	4	2	2	2	4	4	4	4	3	3	3
424	2	2	4	2	2	2	1	5	3	2	4	1	2	4	1	3	1	3	4	3	3	4	2	2	2	2	2	3	3	3	3	2	3	2	1	4	1	1	1	2	2	1	3	4	4	1	4	3	4
425	2	2	4	2	2	2	2	2	2	1	4	4	4	3	4	2	2	4	2	5	4	3	2	3	1	5	2	2	4	3	3	4	5	5	4	2	4	4	2	3	4	1	4	5	5	1	2	4	3
426	1	2	4	2	1	2	2	3	4	4	4	4	4	4	4	4	4	4	4	3	4	2	4	4	3	3	4	4	4	4	4	4	4	4	4	4	2	4	4	4	3	4	4	4	3	1	3	3	3
427	2	2	4	1	2	2	2	4	4	4	5	4	4	4	3	4	4	5	4	3	3	4	4	4	3	2	4	5	4	4	3	4	4	3	3	4	3	4	3	4	5	3	4	4	3	2	2	4	4
428	2	2	4	2	1	2	1	2	4	2	4	4	3	3	4	2	2	3	4	3	3	2	4	2	3	4	4	4	2	4	4	4	4	4	4	4	2	3	3	2	4	2	4	4	2	1	3	2	4
429	2	2	4	1	1	4	2	4	4	3	4	4	4	4	2	5	5	5	5	4	4	4	5	4	1	1	5	5	5	5	5	5	5	3	5	5	5	5	4	5	5	2	4	4	5	1	3	4	3
430	2	2	4	1	2	2	2	4	4	2	4	4	3	4	4	3	4	4	2	2	4	4	4	4	4	4	4	4	4	4	3	4	5	5	4	2	1	4	2	2	5	1	3	4	2	3	4	4	4
431	2	2	4	1	2	1	2	2	2	2	4	2	3	4	4	3	3	4	4	4	4	3	4	2	4	4	4	4	4	4	4	4	4	4	4	4	4	4	2	4	4	2	3	4	4	2	3	2	3
432	2	2	4	3	1	2	2	4	4	5	4	5	4	4	2	4	4	4	3	2	2	2	4	4	2	2	2	3	3	4	3	3	5	4	3	4	2	2	4	2	2	4	3	4	3	1	1	1	1
433	1	2	4	1	1	2	1	4	5	5	5	5	5	5	3	5	5	5	5	1	4	5	5	5	1	1	5	5	4	4	5	5	5	2	5	5	2	5	5	5	4	4	3	3	5	1	4	2	4
434	2	2	4	1	2	2	2	2	3	2	1	2	4	3	3	2	2	2	2	2	2	2	2	2	2	2	2	2	2	2	2	2	5	2	2	2	2	2	2	2	2	2	2	2	2	2	2	2	2
435	1	2	4	3	1	2	2	1	2	1	4	1	2	4	4	3	3	4	2	2	4	2	2	2	3	2	5	5	5	5	5	5	5	5	4	5	5	5	5	5	5	3	4	5	4	1	2	4	2
436	2	2	4	1	2	2	2	2	2	2	2	2	2	2	4	2	2	2	2	4	4	2	2	2	4	4	4	4	4	4	4	4	4	4	4	4	4	4	2	4	4	2	3	4	4	2	3	4	3
437	2	2	4	1	2	1	2	3	3	2	3	2	4	4	4	2	2	2	2	4	4	2	3	2	3	3	4	4	4	4	4	4	4	4	4	4	3	4	2	4	3	2	3	4	4	3	2	3	4
438	2	2	4	1	2	2	1	4	4	4	1	4	4	4	3	4	4	4	2	3	3	1	4	4	3	2	4	4	4	4	4	4	4	3	4	4	2	2	2	2	4	3	3	4	4	1	2	3	4
439	1	2	4	3	2	4	2	1	2	3	4	2	4	4	3	2	3	2	2	2	2	3	2	3	4	4	4	4	4	5	4	4	2	4	4	3	3	4	4	4	3	3	4	3	3	3	2	1	1
440	2	2	4	1	2	2	1	5	4	2	4	4	5	5	5	5	5	5	5	2	5	1	5	5	2	1	2	5	4	5	5	5	5	5	4	4	2	4	3	5	5	2	4	4	3	1	3	2	3
441	2	2	4	1	1	2	1	2	3	1	3	2	4	4	5	5	4	4	5	4	5	4	4	3	4	2	5	5	4	4	3	5	5	5	5	5	5	4	2	5	5	3	3	5	5	1	3	3	4
442	2	2	4	1	2	2	2	4	1	1	3	1	2	1	2	2	2	2	2	4	3	3	2	2	3	4	4	4	4	4	4	4	4	4	2	4	1	2	1	3	4	1	1	3	4	1	3	4	4
443	2	2	4	1	2	2	2	3	2	2	4	2	4	4	3	2	3	3	2	4	4	3	3	2	3	3	4	4	3	4	4	4	3	4	2	2	2	3	2	3	4	2	2	4	3	2	2	2	3
444	2	2	4	2	2	2	2	3	2	2	2	2	3	3	5	2	2	3	2	2	2	2	3	2	4	4	3	3	4	4	4	4	4	4	3	4	3	3	3	4	2	1	2	4	3	2	3	3	3
445	2	2	4	1	2	2	2	4	4	2	4	3	4	4	4	3	2	4	4	3	4	1	4	4	4	4	4	4	3	4	3	4	5	4	4	4	1	3	1	4	4	1	1	4	4	1	3	4	4
446	1	2	4	1	2	2	2	1	3	2	2	2	4	2	4	2	2	2	2	4	5	2	2	5	2	5	5	5	5	5	2	5	5	5	5	5	2	2	2	4	5	2	4	4	4	1	3	1	3
447	2	2	4	1	2	4	2	1	1	2	4	1	1	1	1	1	1	1	1	1	1	1	1	1	1	1	1	1	1	1	1	1	1	1	1	1	1	1	1	1	1	1	1	1	1	1	1	1	1
448	2	2	1	1	1	2	2	1	3	2	3	2	3	3	4	3	2	3	2	4	3	2	2	3	4	3	4	4	2	4	3	4	2	2	3	3	2	4	4	4	4	2	3	4	4	3	3	2	3
449	2	2	4	1	1	4	2	1	1	1	1	1	1	1	1	1	1	1	1	1	1	1	1	1	1	1	1	1	1	1	1	1	1	1	1	1	1	1	1	1	1	1	1	1	1	1	1	1	1
450	2	2	4	1	1	1	2	3	3	3	3	3	3	3	3	2	4	3	2	3	3	2	2	3	3	3	3	3	3	3	3	3	3	3	3	3	3	3	3	3	3	3	3	3	3	3	2	2	3
451	2	2	4	1	2	2	2	2	5	4	4	4	4	4	3	4	4	4	4	4	4	4	4	4	4	4	5	5	5	5	5	5	5	5	5	5	5	5	5	5	5	5	5	5	5	5	4	4	4
452	2	2	4	1	2	2	2	2	4	5	5	5	5	5	1	5	5	5	5	1	5	5	5	5	1	1	5	5	5	5	5	5	5	5	5	5	5	5	5	5	5	4	5	5	5	3	3	4	2
453	1	2	4	1	2	4	1	5	5	5	5	5	5	5	1	5	5	5	5	1	5	5	5	5	1	1	4	4	4	4	4	4	3	2	4	4	4	4	4	4	4	2	2	4	4	3	3	1	4
454	1	2	4	2	2	4	2	4	4	3	4	3	4	3	4	4	3	4	4	3	4	4	3	3	4	3	4	3	4	3	4	3	4	3	3	3	4	4	4	3	4	4	4	3	3	4	3	3	2
455	2	2	4	3	2	2	2	2	2	3	3	2	3	4	4	3	4	4	1	4	4	2	2	2	3	4	2	3	4	4	4	2	4	4	4	4	4	4	2	2	4	1	3	3	1	1	4	3	4
456	2	2	4	2	2	2	2	3	3	3	3	3	3	3	3	3	3	3	3	3	3	3	3	3	3	3	3	3	3	3	3	3	3	3	3	3	3	3	3	3	3	3	3	3	3	3	2	2	2
457	2	2	4	2	1	2	2	5	5	5	5	5	5	5	5	5	5	5	5	5	5	5	5	5	5	5	5	5	5	5	5	5	5	5	5	5	5	5	5	5	5	5	5	5	5	5	4	4	4
458	1	2	4	1	2	2	2	3	4	3	4	5	4	4	2	4	4	4	4	3	4	3	3	3	3	3	5	4	4	4	3	3	3	3	3	3	3	3	3	3	4	4	4	4	4	2	3	3	3
459	2	2	4	3	1	2	2	1	1	1	1	2	1	3	5	1	1	1	1	4	1	1	1	1	4	1	2	5	4	4	4	4	4	4	4	4	4	4	4	4	4	4	4	4	4	4	3	3	3
460	2	2	4	1	2	2	2	2	4	2	3	2	4	4	5	3	4	4	2	3	4	3	4	2	3	2	2	4	4	4	3	4	4	4	4	4	2	4	2	3	4	2	3	4	3	3	3	3	3
461	2	2	4	1	2	4	1	1	4	3	1	1	5	4	4	2	5	5	5	5	5	5	3	3	1	3	2	5	5	3	5	5	5	3	5	5	5	5	5	5	5	5	5	4	4	5	3	3	3
462	2	2	4	1	2	1	2	1	1	1	1	1	1	1	5	1	1	1	1	5	1	1	1	1	5	5	1	5	1	5	1	1	5	5	5	5	5	5	5	5	5	5	5	5	5	5	4	4	4
463	2	2	4	1	1	2	2	5	4	2	2	3	3	3	3	3	3	3	3	3	3	3	3	3	3	3	3	3	3	3	3	3	3	3	3	3	3	3	3	3	3	3	3	3	3	3	3	3	3
464	2	2	4	3	1	2	2	3	4	4	3	4	2	2	2	2	1	1	4	4	4	4	4	4	3	2	4	4	3	5	3	3	4	4	4	3	3	3	3	4	3	3	3	3	3	2	3	3	3
465	2	2	4	2	2	2	2	5	5	5	5	5	5	4	2	5	2	3	4	2	4	2	4	4	2	2	4	4	4	4	4	4	4	3	4	4	4	4	3	4	3	3	4	4	3	3	3	3	3
466	2	2	4	1	2	2	2	3	3	3	3	3	3	3	3	3	3	3	3	3	3	3	3	3	3	3	2	2	2	2	2	2	2	2	2	2	2	2	2	2	2	2	2	2	2	2	2	2	2
467	1	2	4	3	1	2	2	2	3	3	4	4	1	2	4	3	1	1	1	4	1	1	4	2	2	2	4	1	4	1	1	4	1	4	5	4	4	4	1	1	1	1	1	1	1	1	1	1	1
468	1	2	4	1	1	2	1	4	5	5	5	5	5	5	4	5	5	5	5	3	5	3	5	5	3	3	5	5	5	5	5	5	5	5	5	5	3	5	5	5	5	3	5	5	3	1	1	1	1
469	2	2	4	1	2	2	2	2	2	2	2	1	3	3	5	1	2	2	2	2	2	2	2	3	3	3	2	3	2	3	2	2	5	2	3	3	2	3	2	3	3	2	2	3	3	3	2	3	3
470	2	2	4	1	2	2	2	4	4	2	4	4	3	3	5	4	4	4	3	2	3	3	3	3	3	3	3	3	3	3	3	3	3	3	3	4	3	3	3	3	3	3	3	4	3	4	2	3	2
471	2	2	4	2	2	2	2	4	4	4	4	4	4	3	4	4	4	4	4	4	3	3	4	4	3	3	4	4	4	4	4	4	4	3	4	4	4	4	4	4	4	4	4	4	4	2	3	3	4
472	1	2	4	1	2	4	2	3	4	3	3	3	4	4	3	4	4	4	4	3	4	3	3	3	2	2	4	4	4	4	4	4	4	3	4	4	4	3	3	3	4	3	4	4	4	3	3	2	3
473	2	2	4	1	2	2	2	4	4	4	5	3	5	5	3	4	2	4	3	3	4	3	2	2	3	2	4	4	4	4	4	4	5	4	3	5	2	3	3	3	5	3	3	4	5	1	3	3	4
474	2	2	4	1	2	2	2	3	3	3	3	2	2	3	4	3	2	3	2	3	4	2	2	2	3	4	4	4	4	4	4	4	4	4	4	4	4	4	4	4	4	4	4	4	4	2	3	3	4
475	2	2	4	2	2	2	2	2	3	2	2	3	3	3	4	2	2	3	4	2	3	3	3	3	4	4	4	4	4	4	3	3	4	4	4	4	4	4	3	4	4	3	3	4	3	3	2	3	3
476	2	2	4	1	2	1	2	2	3	2	3	3	3	4	2	3	2	4	2	2	4	3	3	3	2	4	4	4	4	4	2	4	4	3	4	4	4	4	4	4	4	3	4	4	4	2	3	3	1
477	2	2	4	1	2	2	2	3	2	2	4	3	2	3	5	2	2	2	2	4	2	2	2	2	4	4	4	4	3	4	4	4	4	4	2	4	2	4	1	1	4	2	2	2	4	3	4	4	4
478	2	2	4	1	2	1	2	4	4	4	4	4	4	4	4	4	4	4	4	4	4	4	4	4	4	4	4	4	4	4	4	4	4	4	4	4	4	4	4	4	4	4	4	4	4	4	3	3	3
479	2	2	4	1	2	2	1	4	4	3	5	4	4	4	4	4	2	4	4	4	4	1	4	4	2	2	4	4	5	2	1	4	4	4	4	4	5	4	2	4	4	3	4	4	4	3	3	4	3
480	2	2	4	1	2	2	2	3	3	3	3	4	3	3	2	3	2	2	2	3	4	4	4	4	3	4	4	4	3	4	4	4	4	4	4	4	4	4	3	4	4	3	4	4	4	1	3	3	3
481	2	2	4	3	2	2	1	5	5	3	4	5	5	5	4	4	4	3	3	3	3	3	3	3	3	3	3	3	3	3	3	3	3	3	3	3	3	3	3	3	3	3	3	3	3	3	3	3	3
482	2	2	4	2	2	2	1	4	5	4	5	4	5	5	5	4	5	5	2	3	5	3	3	3	3	3	3	3	3	3	3	3	5	3	3	3	3	3	3	3	3	3	3	3	3	3	2	2	2
483	2	2	4	1	2	2	2	2	2	1	3	1	2	3	5	2	2	3	1	4	4	2	1	1	4	3	5	4	5	4	4	5	5	5	4	4	5	5	3	1	5	2	2	3	2	1	3	4	4
484	2	2	4	1	2	2	2	5	4	4	4	3	3	3	3	3	3	3	3	3	3	3	3	3	3	3	3	3	3	3	3	3	3	3	3	3	3	3	3	3	3	3	3	3	3	3	3	3	3
485	2	2	4	1	2	2	2	2	4	4	3	4	4	4	2	3	2	4	4	4	4	2	4	4	3	2	3	2	4	4	2	3	2	4	5	3	4	4	3	2	2	2	4	4	3	2	2	2	3
486	2	2	4	1	1	2	2	1	2	2	2	1	1	2	2	1	1	2	1	4	2	1	1	1	4	4	4	4	4	4	4	4	3	4	2	4	2	2	2	2	4	2	2	4	2	2	2	4	3
487	1	2	4	2	1	2	2	1	1	1	1	5	1	5	5	1	1	1	1	3	1	1	1	1	5	5	5	5	1	5	1	5	1	5	5	1	4	1	1	1	5	1	1	5	1	3	4	3	4
488	2	2	4	3	1	2	2	1	2	1	3	3	2	4	4	3	4	4	2	4	4	3	2	2	4	3	4	4	3	4	4	4	4	4	4	4	2	4	3	4	3	4	3	4	2	2	3	4	3
489	2	2	4	3	2	2	2	2	4	4	3	2	4	4	4	3	4	5	3	2	4	3	4	4	1	1	4	4	2	3	2	3	4	3	2	4	2	3	2	2	4	2	4	4	2	1	2	1	3
490	2	2	4	1	2	2	1	2	1	1	2	1	4	4	4	3	3	4	2	2	2	1	1	1	3	4	5	5	2	4	4	4	4	4	3	4	2	3	1	1	4	1	4	4	1	2	3	4	3
491	2	2	4	1	2	4	1	4	4	4	4	4	4	4	4	4	4	4	4	4	4	4	4	4	4	4	4	4	4	4	4	4	4	4	4	4	4	4	4	4	4	4	4	4	4	4	3	3	3
492	1	2	1	1	1	2	2	4	2	2	2	2	3	2	3	2	3	2	2	2	3	2	3	2	3	2	3	3	3	2	2	3	3	3	3	2	3	2	3	2	3	2	3	2	3	2	3	2	2
493	2	2	4	2	2	2	2	2	3	1	2	1	3	4	5	1	2	2	2	5	5	1	1	1	5	3	1	3	4	4	3	4	4	5	2	3	1	3	1	5	5	1	3	5	2	1	3	3	4
494	1	2	4	3	1	2	2	1	1	1	1	2	1	4	3	3	2	2	2	5	2	3	2	2	4	2	3	4	4	4	4	4	3	5	3	2	2	4	2	3	2	2	1	2	2	2	2	1	4
495	1	2	4	3	2	1	2	1	3	3	3	2	4	4	2	4	4	4	3	3	3	3	3	2	4	4	4	4	4	4	4	4	4	3	4	4	4	4	4	4	2	4	5	4	4	4	3	3	3
496	2	2	4	3	2	2	2	4	4	4	4	4	4	4	3	3	4	4	2	2	4	3	3	4	2	2	3	3	3	3	3	3	3	3	3	3	3	3	3	3	3	3	3	3	3	3	3	3	3
497	1	2	4	3	1	4	2	1	1	1	1	3	1	1	5	1	2	1	1	4	3	3	3	1	3	3	5	5	5	5	1	1	4	5	3	3	3	3	3	4	4	2	3	5	4	1	4	4	4
498	2	2	4	3	1	2	1	3	4	3	3	3	3	4	4	3	4	3	4	4	3	3	3	4	4	4	5	5	3	4	4	5	5	4	5	5	1	4	3	3	2	2	3	3	4	3	3	2	2
499	2	2	4	1	1	2	2	5	4	2	5	4	3	5	5	4	4	4	4	4	4	4	4	4	3	4	4	4	5	5	4	4	4	4	4	4	4	4	4	4	4	4	4	4	4	3	3	2	4
500	2	2	4	2	2	2	2	1	1	3	4	3	2	5	4	1	1	2	1	3	5	2	3	2	3	1	5	5	4	5	5	5	5	5	5	5	1	5	4	5	5	4	5	5	5	1	4	4	3
501	2	2	4	3	2	4	1	4	4	4	4	4	4	4	4	4	4	4	4	4	4	4	4	4	3	3	4	4	4	4	4	4	4	4	4	4	4	4	4	4	4	4	2	2	3	2	3	2	3
502	1	2	4	1	2	2	2	3	3	3	3	3	3	3	3	3	3	3	3	3	3	3	3	3	3	3	3	3	3	3	3	3	3	3	3	3	3	3	3	3	3	3	3	3	3	3	3	3	3
503	2	2	4	1	2	2	2	4	4	2	3	3	3	4	4	3	3	3	3	4	2	4	2	3	3	3	4	4	4	4	3	3	3	3	3	3	3	3	3	3	3	3	3	3	3	3	3	3	3
504	2	2	4	2	1	2	2	2	3	3	4	2	3	4	4	3	3	4	4	3	4	3	3	3	2	3	2	2	2	2	2	2	3	3	2	2	2	3	2	2	2	2	2	3	2	1	1	2	2
505	2	2	4	1	2	2	2	3	4	2	3	3	4	4	5	3	4	4	4	4	3	3	3	4	3	3	4	3	4	4	4	4	4	3	3	3	3	4	3	4	4	3	3	4	4	2	3	4	4
506	2	2	4	1	2	2	2	4	3	4	4	4	4	4	3	4	3	2	4	4	2	1	4	4	3	3	3	4	4	4	3	4	4	4	4	3	2	4	2	2	4	1	1	4	2	2	3	3	3
507	2	2	4	3	1	2	2	3	2	4	3	2	2	4	4	3	3	3	3	3	3	2	3	2	4	2	4	4	4	4	2	4	4	4	4	4	4	4	2	2	2	1	2	4	4	1	2	2	3
508	2	2	4	1	2	2	2	3	4	3	4	3	4	3	3	3	4	4	4	3	3	3	3	3	3	3	3	2	2	3	3	3	3	3	3	2	2	3	2	2	2	2	2	2	2	2	3	3	3
509	2	2	4	2	2	2	2	1	2	3	4	1	3	4	4	4	2	4	2	4	4	3	3	2	4	2	4	4	4	4	4	4	4	3	4	4	1	4	1	2	2	1	4	4	2	1	4	4	4
510	2	2	4	2	2	1	2	2	5	5	5	5	5	5	2	5	5	5	5	2	4	4	4	4	2	2	4	4	4	4	4	4	4	4	4	4	4	4	4	4	4	4	4	4	4	4	3	3	3
511	1	2	4	2	1	1	1	4	3	3	4	3	4	3	3	3	4	4	4	4	3	2	3	2	3	3	2	3	3	3	2	2	2	2	3	3	4	4	3	5	3	3	3	2	4	4	2	2	2
512	2	2	4	3	2	1	2	1	3	3	3	3	3	4	3	3	2	2	1	3	3	3	3	3	3	3	3	3	3	3	3	3	3	3	3	3	3	3	3	3	3	3	3	3	3	3	3	3	4
513	2	2	4	1	2	2	1	3	4	4	3	3	4	4	4	3	4	4	4	3	4	4	4	4	3	4	2	3	4	3	4	4	4	4	4	3	2	4	2	1	4	2	3	4	2	1	3	3	3
514	2	2	4	1	2	4	2	5	5	3	3	4	2	5	5	4	5	5	5	2	4	4	5	5	3	5	5	5	5	5	5	5	5	5	5	5	2	5	5	5	5	2	4	5	5	2	3	3	2
515	2	1	4	1	2	2	2	5	5	5	5	5	5	4	4	4	4	4	4	4	4	4	4	4	4	4	4	4	4	4	4	5	5	4	5	5	5	2	1	4	4	4	4	4	4	4	3	3	3
516	2	2	4	3	2	2	2	3	4	2	2	3	3	3	4	2	2	3	2	3	3	4	4	3	3	3	3	3	3	3	3	3	3	3	3	3	3	3	3	3	3	3	3	3	3	3	2	2	2
517	1	2	4	1	2	4	2	2	3	4	4	3	4	4	4	3	4	4	4	3	4	4	4	4	4	4	4	4	4	4	4	4	4	3	4	4	3	4	4	4	4	2	4	4	3	1	3	1	3
518	1	2	4	3	1	2	2	3	4	2	3	4	4	4	4	3	2	3	2	4	4	4	2	2	3	3	2	2	2	4	3	4	4	3	4	4	2	4	4	4	2	2	3	4	2	1	4	4	3
519	2	2	4	1	2	2	2	2	2	2	4	1	3	2	5	2	2	4	2	3	4	2	2	2	3	3	4	4	2	2	3	3	4	4	2	4	1	2	1	2	3	1	1	2	4	1	3	4	3
520	2	2	4	1	2	2	2	4	4	4	4	3	4	4	2	3	3	3	2	2	3	4	2	4	2	4	3	2	3	2	3	4	2	3	2	4	3	2	3	2	4	2	3	2	4	2	3	2	3
521	2	2	4	1	2	2	2	1	1	2	4	1	3	2	5	2	2	1	1	2	4	1	1	1	4	4	4	4	2	4	4	5	5	5	4	5	2	5	2	4	5	2	2	4	1	1	4	4	4
522	2	2	4	3	2	2	2	4	4	2	2	4	4	3	2	3	2	3	2	4	4	2	2	3	2	2	4	4	4	5	4	4	4	4	4	4	4	2	2	4	4	2	4	4	4	2	3	3	3
523	1	2	4	1	1	2	1	3	3	3	3	3	3	3	3	3	3	3	3	3	3	3	3	3	3	3	3	3	3	3	3	3	3	3	3	3	3	3	3	3	3	3	3	3	3	3	2	2	2
524	2	2	4	2	1	2	2	3	2	2	2	2	3	2	4	2	2	4	2	4	4	2	4	4	2	4	4	4	4	4	4	4	2	4	4	4	4	4	4	4	3	2	4	4	3	2	3	3	3
525	1	2	1	1	1	1	1	1	1	1	1	1	1	1	1	1	1	1	1	1	1	1	1	1	1	1	1	1	1	1	1	1	1	1	1	1	1	1	1	1	1	1	1	1	1	1	1	1	1
526	2	2	4	1	2	4	1	3	4	3	5	5	5	5	4	5	5	5	4	3	5	3	4	4	3	3	3	4	3	4	3	5	5	3	3	3	3	4	3	3	3	3	3	3	3	3	3	3	3
527	1	2	4	3	1	2	2	3	4	3	3	3	3	3	3	3	3	3	3	3	3	3	3	3	3	3	3	3	3	3	3	3	3	3	3	3	3	3	3	3	3	3	3	3	3	3	3	3	3
528	2	2	4	1	2	2	2	1	1	1	2	1	4	4	4	2	2	2	2	2	2	2	2	2	2	2	2	2	2	2	2	2	2	2	2	2	2	2	2	2	2	2	2	2	2	2	2	2	2
529	2	2	4	1	2	2	2	2	3	4	4	4	2	4	4	3	2	3	2	3	4	4	3	3	2	2	4	4	3	4	4	4	4	4	3	4	2	4	2	4	4	2	3	4	3	1	2	3	2
530	2	2	4	1	2	1	2	5	4	3	3	3	3	5	4	4	3	3	5	3	3	2	4	5	3	2	3	2	5	5	4	3	4	5	2	2	3	5	3	4	4	2	4	4	3	2	2	1	4
531	2	2	4	1	2	2	1	2	2	2	3	2	2	4	3	2	1	2	2	4	3	2	2	3	4	3	4	4	3	4	4	4	4	5	4	4	2	4	3	5	4	4	3	3	3	1	3	3	2
532	1	2	1	1	1	2	2	1	1	1	1	1	1	1	5	1	1	1	1	5	1	1	1	1	5	5	4	4	5	5	5	5	5	5	5	5	5	5	5	5	5	1	5	5	5	5	4	4	4
533	1	2	4	2	2	3	2	5	5	5	5	5	5	5	5	5	5	5	5	1	5	5	5	5	1	5	5	5	5	5	5	5	5	1	5	5	5	5	5	4	4	3	5	5	4	1	4	4	4
534	1	2	4	2	1	2	1	4	3	3	4	4	4	5	5	4	3	3	3	3	3	3	3	3	4	4	3	3	4	4	4	4	4	3	4	4	4	3	4	3	3	4	4	3	4	4	3	3	3
535	2	2	4	1	1	2	2	2	2	2	2	3	2	3	4	2	2	4	3	4	2	1	3	3	4	4	4	4	3	4	2	4	4	4	2	2	2	4	2	3	4	2	2	2	5	3	3	3	3
536	2	2	4	1	1	4	2	1	2	2	3	4	4	4	4	3	2	4	3	4	4	4	3	2	3	4	4	4	4	4	3	4	2	2	4	4	3	3	2	4	3	4	4	4	4	3	4	4	3
537	2	2	4	3	1	2	2	5	5	4	4	3	4	4	3	4	4	4	5	2	3	2	3	4	2	3	4	4	2	5	3	3	2	2	3	4	2	3	3	3	3	2	3	2	5	3	2	3	2
538	2	2	4	3	1	2	2	3	2	2	2	2	3	4	4	2	2	2	2	4	3	2	2	2	4	4	2	2	2	2	2	2	4	4	2	2	3	3	2	2	2	2	3	3	2	1	3	3	4
539	1	2	4	2	2	4	2	2	1	1	2	2	4	4	5	3	2	2	2	4	4	1	2	3	4	4	4	5	5	5	4	5	5	5	4	5	5	5	3	4	5	1	2	5	5	1	3	2	4
540	2	2	4	1	1	2	2	4	2	2	4	3	2	4	4	4	2	4	4	2	4	2	4	2	2	4	2	4	1	1	1	4	4	4	2	3	2	2	1	1	2	2	2	4	2	1	2	3	3
541	2	2	4	3	2	3	1	4	4	4	4	4	4	4	4	3	4	3	3	3	3	3	3	3	3	3	5	5	5	3	5	5	5	3	5	5	5	5	5	5	5	5	5	5	5	5	4	4	4
542	2	2	4	1	2	2	2	3	3	3	4	4	4	4	4	4	3	3	4	3	3	4	4	4	3	3	3	4	3	4	4	4	4	4	4	4	4	4	3	4	4	3	4	4	3	1	3	3	3
543	1	2	4	1	2	1	2	1	1	3	4	2	4	4	4	3	4	4	4	4	2	2	2	2	2	4	4	4	4	4	4	4	4	3	4	4	2	2	2	4	3	2	2	4	2	1	2	2	4
544	2	2	4	1	1	1	1	4	2	3	3	5	5	5	4	5	5	5	5	3	5	5	4	4	3	4	3	4	3	2	2	3	4	3	5	4	3	3	4	3	2	4	2	4	4	3	2	3	2
545	1	2	4	3	1	2	2	1	3	3	4	3	2	4	4	3	3	3	2	3	4	2	3	3	3	4	4	5	2	5	4	5	5	5	5	5	2	5	4	5	3	2	4	5	2	2	4	3	4
546	2	2	4	1	2	4	1	2	4	4	4	3	4	4	2	4	4	4	2	2	4	3	4	2	2	2	4	4	5	5	4	5	5	2	5	5	5	5	4	4	4	4	4	4	4	4	3	3	3
547	2	2	4	1	2	1	2	1	4	4	3	3	4	4	2	5	4	4	2	3	4	3	4	3	1	2	4	4	4	4	4	4	4	3	4	4	2	4	3	2	2	3	2	4	4	1	3	2	2
548	2	2	4	2	2	2	2	2	2	2	2	4	2	4	5	3	3	4	2	3	2	2	2	2	3	2	2	2	2	2	2	2	4	4	3	2	1	3	3	3	3	3	4	4	3	3	4	4	3
549	1	2	4	1	1	2	2	2	4	3	2	2	4	4	5	3	4	4	2	2	4	3	2	1	3	4	4	4	4	5	4	4	4	4	5	5	4	3	3	4	4	3	4	4	4	2	3	3	3
550	1	2	4	3	1	2	2	3	3	2	2	3	2	3	4	2	3	3	2	2	3	2	2	2	2	4	3	4	3	4	4	3	3	3	2	3	3	4	4	3	2	4	4	3	2	1	3	2	4
551	2	2	4	1	2	2	2	1	4	3	4	4	4	4	4	3	3	4	4	3	4	2	2	3	3	3	4	4	4	4	4	4	4	3	4	4	4	4	4	4	4	3	4	4	4	2	2	3	3
552	2	2	4	1	1	2	2	3	3	4	4	4	4	4	3	4	2	4	3	3	4	3	3	3	4	3	4	4	4	4	4	4	4	5	4	4	2	4	3	4	5	3	3	2	2	1	3	2	4
553	1	2	4	1	2	2	2	2	2	2	4	2	4	4	4	3	4	4	2	4	4	4	2	2	4	4	5	5	4	5	5	5	5	5	4	5	4	5	3	5	5	3	4	4	4	3	3	2	3
554	2	2	4	2	2	2	2	2	4	2	4	3	2	4	4	3	3	4	2	3	3	2	4	3	2	3	3	4	3	4	3	4	4	4	3	4	2	2	2	4	3	2	4	4	3	2	3	3	3
555	2	2	4	1	2	2	2	5	3	3	4	3	4	5	5	3	2	4	1	3	4	1	1	1	2	1	5	3	3	2	2	2	5	3	4	4	1	3	3	3	3	3	3	5	1	3	3	1	4
556	2	2	4	3	1	1	2	4	4	3	3	4	3	3	4	3	3	3	2	2	3	3	3	3	2	2	4	4	5	5	4	4	3	4	4	3	5	4	2	4	2	2	4	3	5	2	2	2	2
557	2	2	4	2	2	2	2	1	2	3	3	3	2	4	4	2	2	3	2	3	2	2	2	2	2	4	4	4	3	4	3	4	4	4	2	3	2	3	2	2	3	2	2	3	2	1	2	2	4
558	2	2	4	3	1	2	2	2	2	1	1	4	4	5	4	5	5	5	5	2	5	4	4	5	4	3	5	5	5	5	5	5	5	5	5	5	5	5	4	5	2	4	4	4	4	3	4	2	2
559	2	2	4	1	1	2	2	4	3	3	4	4	2	4	5	3	3	3	3	3	4	3	3	3	2	4	4	4	4	4	4	4	4	4	3	3	3	3	3	3	4	2	2	3	4	2	2	3	3
560	2	2	4	3	2	2	2	4	4	4	4	4	4	4	4	4	4	4	4	4	4	4	4	4	4	4	4	4	4	4	2	2	2	2	3	3	3	3	3	3	2	3	3	3	3	3	3	3	3
561	2	2	4	1	1	2	1	3	2	2	3	4	3	2	4	2	5	4	4	2	4	2	4	4	2	1	4	3	4	4	3	4	5	4	3	4	4	4	2	4	4	1	3	4	2	1	2	2	4
562	2	2	4	1	2	1	1	1	2	1	1	1	1	1	1	1	1	1	1	1	1	1	1	1	1	1	1	1	1	1	1	1	1	1	1	1	1	1	1	1	1	1	1	1	1	1	1	1	1
563	2	2	4	1	2	2	2	3	3	3	3	2	4	4	4	3	2	4	2	4	4	2	2	3	3	4	4	4	4	4	4	4	4	4	4	4	4	4	4	4	2	2	4	4	3	2	4	3	4
564	2	2	4	1	2	2	2	2	5	5	5	3	4	5	3	4	4	4	4	1	1	1	5	3	1	3	4	4	5	4	4	5	4	3	4	5	3	5	4	5	5	2	4	4	1	1	3	2	4
565	2	2	4	1	2	4	2	4	4	3	3	3	4	4	4	3	4	4	3	3	4	3	3	3	2	1	2	3	3	4	3	3	4	3	3	3	3	3	2	4	3	2	4	4	3	1	3	2	3
566	2	2	4	3	1	2	2	4	3	2	3	3	3	3	3	3	3	3	3	3	3	3	3	3	3	3	3	3	3	3	3	3	3	3	3	3	3	3	3	3	3	3	3	3	3	3	3	3	3
567	2	2	4	1	1	4	2	2	3	3	4	4	4	4	2	4	3	3	2	3	3	3	2	2	3	2	4	4	4	4	4	4	4	4	4	4	4	4	3	4	4	3	4	4	4	1	1	2	2
568	1	2	4	2	1	2	2	2	1	1	3	2	3	3	2	2	2	3	2	4	4	3	3	2	5	4	4	2	2	2	3	2	4	5	3	1	2	2	2	1	2	1	2	2	1	4	3	3	4
569	2	2	4	1	1	2	2	2	2	3	3	2	2	3	4	2	4	3	3	4	2	2	2	2	3	4	4	4	4	4	4	4	4	4	2	3	4	3	4	4	3	2	3	2	4	2	3	3	4
570	2	2	4	1	2	2	2	2	2	3	4	3	4	4	4	3	3	4	2	3	4	3	3	3	3	3	4	4	2	4	3	4	4	4	4	4	3	4	2	4	4	2	4	4	3	2	3	4	3
571	2	2	4	1	2	2	2	3	4	2	2	4	2	4	4	3	2	4	2	4	4	2	4	4	2	4	4	4	4	4	3	4	4	4	4	4	2	4	2	4	4	2	4	4	4	2	3	3	3
572	2	2	4	1	2	2	2	4	4	4	4	4	4	4	4	4	4	4	4	4	4	4	4	4	4	4	4	4	4	4	4	4	4	4	4	4	4	4	4	4	4	4	4	4	4	4	3	3	3
573	2	2	4	1	1	3	1	1	5	2	5	4	4	4	5	3	4	4	3	2	4	2	3	3	2	3	4	4	5	4	4	4	4	4	2	4	2	3	3	4	4	3	3	4	3	1	3	2	4
574	2	2	4	2	1	4	2	4	4	3	3	4	2	4	3	3	2	4	4	2	4	3	4	4	4	2	2	4	2	4	2	4	3	4	4	3	2	3	2	2	4	2	4	4	1	1	3	3	3
575	2	2	4	1	2	2	2	1	1	2	3	1	1	2	1	2	1	2	1	4	2	2	2	2	4	4	4	4	3	4	4	4	4	4	2	4	3	3	3	2	4	3	2	4	2	3	3	3	3
576	1	2	4	3	1	2	2	1	3	5	3	1	3	5	4	3	2	5	1	2	4	1	4	1	1	1	4	1	5	3	4	1	4	1	5	3	2	3	1	1	1	1	5	2	1	1	4	2	4
577	2	2	4	1	2	2	2	2	1	1	3	2	3	3	3	2	1	2	1	4	2	1	1	1	4	4	2	4	2	2	2	2	4	3	2	2	1	2	1	4	4	2	4	4	3	1	2	3	4
578	2	1	4	1	2	2	2	1	3	3	4	1	4	3	4	3	1	3	1	4	4	2	1	1	3	3	4	4	4	3	3	4	4	4	4	4	4	4	4	4	4	4	4	4	3	1	3	2	4
579	2	2	4	3	1	2	2	4	3	3	5	4	4	4	3	4	4	5	2	4	4	4	4	4	4	1	4	4	4	4	4	4	5	4	5	5	2	5	3	5	2	3	2	2	4	1	3	3	3
[truncated: 17 more columns]
